# Supplementary material for: Transcriptomic-Driven Drug Repurposing Reveals SP600125 as a Promising Drug Candidate for the Treatment of Glial-Mesenchymal Transition in Glioblastoma
Source: Int J Mol Sci. 2025 Oct 7;26(19):9772. doi: 10.3390/ijms26199772 (PMC12524707; doi:10.3390/ijms26199772)
Supplement: Supplementary file 1 [file ijms-26-09772-s001.zip]

Archive with 2 entries (2 files):
- Supprementary Figure S1.pdf
- Supplementary Tables.xlsx
