# Supplementary material for: Transcriptomic-Driven Drug Repurposing Reveals SP600125 as a Promising Drug Candidate for the Treatment of Glial-Mesenchymal Transition in Glioblastoma
Source: Int J Mol Sci. 2025 Oct 7;26(19):9772. doi: 10.3390/ijms26199772 (PMC12524707; doi:10.3390/ijms26199772)
Supplement: Supplementary file 1 [file ijms-26-09772-s001.zip › Supplementary Tables.xlsx]

## Sheet: Table S1
Perturbagen ID	Name	Connectivity scores										Mechanism of action	Subclass	Class	BBB permeability
		PC3	VCAP	A375	A549	HA1E	HCC515	HT29	MCF7	HEPG2	Summary				PreADMET	Alz Platform	Summary
BRD-K41143549	PubChem CID: 6603827	41.69	-78.07	-93.36	-30.32	-37.52	-58.92	-95.76	-89.38	NaN	-94.34	Glutamate receptor antagonist	Glutamate receptor antagonists	Neurotransmitter agents	0.228953	0.063	permeable
BRD-K59222562	PubChem CID: 44223973	-63.96	-97.7	-81.08	92.47	NaN	-46.98	-90.97	-99.18	90.53	-98.39	CLK inhibitor	Dual specificity protein kinase inhibitors	Protein kinase inhibitors	1.73489	0.093	permeable
BRD-K07872006	PubChem CID: 44460114	-99.96	-76.84	-43.53	-25.26	33.77	40.83	-97.06	27.12	-98.02	-98.1	Lipoxygenase inhibitor	Lipoxygenase inhibitors	Enzyme inhibitors	0.395721	0.093	permeable
BRD-K66766661	17-beta-estradiol	64.27	NaN	70.54	-89.13	82.84	-88.06	55.84	-84.67	NaN	-91.05	Estrogen receptor agonist	Estrogen receptor agonists	Nuclear receptor modulators	8.47544	0.055	permeable
BRD-U01690642	acetyl-geranyl-cysteine	-48.6	-99.8	87.49	-72.83	-56.3	-90.65	-74.36	-99.65	-47.25	-92.14	Ras carboxyl methylation inhibitor (*inactive analog of N-acetyl-S-farnesyl-l-cysteine)	Methyltransferase inhibitors	Enzyme inhibitors	2.9107	0.053	permeable
BRD-K33483813	actarit	-30.57	-79.51	-84.35	-97.91	-50.01	NaN	-97.25	-98.06	NaN	-99.44		Other	Antiinflammatory agents	0.45564	0.081	permeable
BRD-K33396764	alpha-linolenic-acid	-84.86	60.79	-84.46	62.66	-96.23	-85.4	55.83	40.94	-88.88	-93.1	PPAR/FFAR agonist	PPAR agonists	Nuclear receptor modulators	6.16921	0.087	permeable
BRD-K32398298	alprazolam	-72.19	-11.04	-99.6	99.71	60.76	NaN	-99.89	92.55	NaN	-92.02	GABA receptor agonist	GABA receptor agonists	Neurotransmitter agents	4.02908	0.096	permeable
BRD-K32610195	androstenedione	-48.94	-96.89	-99.48	-71.14	90.7	34.46	-91.4	98.52	30.36	-96.79	Cytochrome P450 inhibitor	Hormones	Other	0.683837	0.12	permeable
BRD-K11433652	aspirin	43.33	72.86	-97.68	-47.11	-89.99	-85.72	36.92	-98.71	NaN	-97.67	Cyclooxygenase inhibitor	Cyclooxygenase inhibitors	Antiinflammatory agents	0.715999	0.032	permeable
BRD-K55991774	BAS-09104376	-80.44	-80.38	32.73	-96.02	-42.49	34.74	-38.04	-84.88	31.83	-93.43	HIV integrase inhibitor	Antiviral agents	Antimicrobials	1.92531	0.064	permeable
BRD-K72264770	BRD4770	-35.36	-92.58	-72.83	-80.73	-93.51	-96.5	-73.06	-89.71	NaN	-97.6	EHMT2 inhibitor	Methyltransferase inhibitors	Enzyme inhibitors	0.257536	0.074	permeable
BRD-K32836707	CAY-10577	-99.2	-98.21	33.41	99.98	93.87	-93.3	85.35	-99.93	-99.2	-99.65	Casein kinase inhibitor	Apoptosis stimulants	Apoptosis modulator	1.03073	0.047	permeable
BRD-K45252063	clofibrate	-89.72	-70.15	-95.93	98	-74.36	75.1	-83.5	42.48	53.81	-90.14	PPAR receptor agonist	PPAR agonists	Nuclear receptor modulators	0.235994	0.027	permeable
BRD-K13819402	desoxypeganine	-94.82	-78.78	99.45	-86.11	91.52	-43.8	-99.96	-96.67	-96.44	-99.36	Acetylcholinesterase inhibitor	Acetylcholinesterase inhibitors	Neurotransmitter agents	1.23354	0.116	permeable
BRD-K01555864	dibenzoylmethane	39.22	-92.74	92.31	-47.92	-27.91	-86.6	-95.6	-39.22	NaN	-90.13		Apoptosis stimulants	Apoptosis modulator	2.68143	0.143	permeable
BRD-A44008656	doxylamine	56.37	-98.22	-99.12	57.72	-97.38	-90.91	-81.14	32.11	-96.04	-99.33	Histamine receptor antagonist	Histamine receptor antagonists	Neurotransmitter agents	2.46813	0.032	permeable
BRD-K47659338	EMD-386088	-98.75	16.09	-98.63	61.49	-86.82	-11.97	-51.56	39.25	-84.21	-95.09	Serotonin receptor agonist	Serotonin receptor agonists	Neurotransmitter agents	7.71652	0.085	permeable
BRD-K64610608	EMF-bca1-57	-99.75	62.38	-97.97	-98.09	91.35	-93.33	18.03	-76.41	-94.88	-99.4	Caspase inhibitor	Apoptosis inhibitors	Apoptosis modulator	0.150275	0.051	permeable
BRD-A56892734	esomeprazole	49.17	62.49	37.61	-95.95	-87.14	NaN	-97.75	-67.73	NaN	-94.41	ATPase inhibitor	Proton-pump inhibitors	Membrane transport modulators	0.58714	0.084	permeable
BRD-A37959677	estrone	-99.57	-23.93	67.81	-97.44	-76.34	-99	-61.37	49.05	NaN	-97.64	Estrogen receptor agonist	Estrogen receptor agonists	Nuclear receptor modulators	3.70884	0.032	permeable
BRD-K78633253	EXO-1	-95.09	48.07	-88.86	99.02	63.56	35.84	-99.66	-96.05	27.49	-90.98	ARF inhibitor	Exocytosis inhibitors	Other	0.685282	0.119	permeable
BRD-K63089472	farnesylthioacetic-acid	-94.36	-12.82	51.95	-97.31	13.88	-80.77	51.12	29.48	-99.97	-91.32	SAM-dependent methyltransferase inhibitor	Methyltransferase inhibitors	Enzyme inhibitors	0.317841	0.09	permeable
BRD-K61951118	FG-7142	-94.39	-41.09	-61.91	-99.49	70.18	-99.87	51.29	-98.76	NaN	-99.54	GABA receptor agonist	GABA receptor agonists	Neurotransmitter agents	1.52332	0.1	permeable
BRD-K82143716	flucytosine	-65.82	13.62	-83.27	45.49	87.86	NaN	-94.46	-99.89	NaN	-90.97	Pyrimidine analog, inhibits fungal DNA synthesis	Antifungal agents	Antimicrobials	0.122987	0.032	permeable
BRD-K95402279	geranylgeraniol	-61.73	-28.43	31.08	-17.7	-90.48	-98.78	-99.43	86.53	-99.95	-99.08	Geranylgeranyl transferase substrate	Prenyltransferase inhibitors	Enzyme inhibitors	17.5809	0.095	permeable
BRD-A94793051	gestrinone	38.6	-97.11	-95.67	-94.36	-86.09	-33.08	68.68	-16.75	NaN	-96.61	Progesterone receptor antagonist	Progesterone receptor antagonists	Nuclear receptor modulators	5.38247	0.107	permeable
BRD-K09991945	GSK-3-inhibitor-II	65.09	-92.33	-70.35	-90.33	94.47	-89.09	23.85	-61.38	NaN	-90.55	GSK-3 inhibitor	Serine/threonine protein kinase inhibitors	Protein kinase inhibitors	0.478362	0.12	permeable
BRD-K17349619	HLI-373	-83.34	79.4	-9.38	64.08	-95.2	-97.04	72.61	-85.88	98.05	-90.97	MDM inhibitor	Apoptosis stimulants	Apoptosis modulator	0.115464	0.036	permeable
BRD-A75552914	isoxicam	-36.31	-99.41	70.26	-79.78	-15.76	-90.38	-80.09	-98.2	97.03	-94.05	Cyclooxygenase inhibitor	Cyclooxygenase inhibitors	Antiinflammatory agents	0.104349	0.102	permeable
BRD-A47706533	L-BSO	-46.15	-46.03	-99.67	-99.75	-96.02	89.41	26.21	-97.96	42.9	-99.72	GCL inhibitor	GCL inhibitors	Other	0.243875	0.118	permeable
BRD-K55703048	latrepirdine	-94.78	-93.7	-9.59	-98.82	NaN	-91.72	-83.5	-89.9	-75.99	-99.54	Histamine receptor antagonist, serotonin receptor antagonist	Histamine receptor antagonists, serotonin receptor antagonists	Neurotransmitter agents	0.297304	0.094	permeable
BRD-K01436366	LRRK2-IN-1	-42.6	-61.73	-36.42	-98.89	-37.67	-99.66	-24.02	-97.1	-99.81	-96.11	LRRK2 inhibitor	Serine/threonine protein kinase inhibitors	Protein kinase inhibitors	0.248136	0.039	permeable
BRD-K22385716	LY-303511	-61.05	-37.83	-99.96	63.29	-91.68	52.32	30.26	-87.1	-68.83	-92.92	Casein kinase inhibitor, mTOR inhibitor	Apoptosis stimulants	Apoptosis modulator	0.166768	0.091	permeable
BRD-K92984783	melperone	-86.92	-69.45	59.62	-90.36	-84.33	-81.93	-98.96	-69.08	98.56	-91.38	Dopamine receptor antagonist, serotonin receptor antagonist	Dopamine/serotonin receptor antagonists	Neurotransmitter agents	0.888858	0.088	permeable
BRD-K37618799	MRS-1220	-97.52	-62.37	38.12	-9.74	-20.75	-99.9	32.39	86.02	-99.96	-92.54	Adenosine receptor antagonist	Adenosine receptor antagonists	Neurotransmitter agents	0.71178	0.083	permeable
BRD-K61217870	n-(3-acetamidophenyl)-3-chlorobenzamide	-52.85	87.45	-37.5	-52.08	-80.19	-79.73	-99.89	-95.7	54.37	-92.98	Glutamate receptor inhibitor	Glutamate receptor antagonists	Neurotransmitter agents	0.517267	0.12	permeable
BRD-A01787639	naftopidil	54.48	68.61	-89.47	26.56	33.68	NaN	-75.35	-100	NaN	-93.54	Adrenergic receptor antagonist	Adrenergic receptor antagonists	Neurotransmitter agents	0.324841	0.061	permeable
BRD-A70461345	naloxone	-46.28	96.88	-40.08	-99.3	42.81	-84.6	-99.95	-64.79	-83.02	-91.89	Opioid receptor antagonist	Opioid receptor antagonists	Neurotransmitter agents	0.390591	0.114	permeable
BRD-K82746043	navitoclax	46.32	-47.29	-96.95	-84.44	-99.94	48.3	-98.23	-96.14	-99.93	-99.61	BCL inhibitor	Apoptosis stimulants	Apoptosis modulator	0.11845	0.027	permeable
BRD-K91696562	orantinib	57.76	-95.87	-96.85	-26.65	-84.86	-41.65	48.78	-83.41	-98.36	-96.93	VEGFR/Aurora kinase/FGFR inhibitor	Tyrosine protein kinase inhibitors, Serine/threonine protein kinase inhibitors	Protein kinase inhibitors	0.445026	0.101	permeable
BRD-K88742110	PCI-34051	-47.1	-99.96	-76.24	-97.7	97.22	-64.58	-99.82	97.88	98.99	-98.59	HDAC8 inhibitor	Deacetylase inhibitors	Enzyme inhibitors	0.254351	0.061	permeable
BRD-A80793822	pemoline	71.44	-92.95	-98.68	-86.17	19.03	50.27	-78.32	-99.92	NaN	-98.7		Dopamine reuptake inhibitor/releasing agents	Neurotransmitter agents	0.437567	0.073	permeable
BRD-K59597909	phenothiazine	66.99	-94.17	42.27	-99.72	-80.13	33.54	42.54	-97.53	-82.24	-95.44	Dopamine receptor antagonist	Dopamine receptor antagonists	Neurotransmitter agents	1.9489	0.189	permeable
BRD-A18043272	phensuximide	-97.04	-85.81	-81.55	68.88	-99.92	-68.4	-80.44	-75.43	NaN	-96	Anticonvulsant	Calcium channel blockers	Membrane transport modulators	1.30112	0.154	permeable
BRD-A37052580	physostigmine	67.68	80.69	-88.74	91.4	33.66	NaN	-96.3	-98.89	NaN	-96.25		Acetylcholinesterase inhibitors	Neurotransmitter agents	0.546372	0.14	permeable
BRD-K25591257	resveratrol	-99.66	48.34	-87.07	-99.98	-78.26	-58.97	44.9	98.15	-94.94	-94.84	SIRT1 inhibitor	Deacetylase inhibitors	Enzyme inhibitors	1.73812	0.041	permeable
BRD-K01567962	SP600125	-20.3	-92.74	-81.46	-51.66	58.73	-68.37	-97.53	-36.35	-88.37	-91.17	JNK inhibitor	Serine/threonine protein kinase inhibitors	Protein kinase inhibitors	3.88205	0.18	permeable
BRD-K19309090	SR-95639A	-66.13	-94.28	-52.57	6.69	8.4	-77.8	-99.19	48.94	75.91	-92.74	Acetylcholine receptor agonist	Acetylcholine receptor agonists	Neurotransmitter agents	0.190112	0.053	permeable
BRD-K31843556	T-0070907	-99.92	-33.74	-99.43	-22.34	-98.08	57.47	-22.64	12.16	-61.59	-94.94	PPAR antagonist	PPAR antagonists	Nuclear receptor modulators	0.404502	0.068	permeable
BRD-K32107296	temozolomide	38.57	-64.98	37.3	-73.54	-82.96	49.5	-94.8	-99.85	66.77	-91.93	DNA alkylating drug	Apoptosis stimulants	Apoptosis modulator	0.103686	0.029	permeable
BRD-K12502280	TG-101348	-99.78	-18.16	-62.28	-99.27	-86	-99.81	-65.75	-83.47	-98.65	-97.46	JAK inhibitor/FLT3 inhibitor	Tyrosine protein kinase inhibitors	Protein kinase inhibitors	0.781302	0.109	permeable
BRD-K77695569	tiabendazole	-45.42	57.01	21.35	58.97	-99.91	-99.44	-95.95	-96.79	-25.44	-97	Quinol-fumarate reductase inhibitor	Antihelmintics	Antimicrobials	0.791513	0.104	permeable
BRD-A84389633	tropanyl-3,5-dimethylbenzoate	-99.95	53.11	27.37	-90.9	91.48	98.85	-98.42	-99.98	79.92	-99.93	Serotonin receptor antagonist	Serotonin receptor antagonists	Neurotransmitter agents	0.22281	0.072	permeable
BRD-K49685476	TTNPB	14.78	-94.86	-88.72	-28.54	98.78	-93.39	-93.39	-55.84	45.11	-94.01	RAR agonist	RAR agonists	Nuclear receptor modulators	1.6996	0.041	permeable
BRD-K61341215	vecuronium	48.25	-84.33	44.36	-97.03	45.55	-77.54	-49.54	-77.64	-96.25	-94.54	Acetylcholine receptor antagonist	Acetylcholine receptor antagonists	Neurotransmitter agents	0.133037	0.031	permeable
BRD-K61737877	VEGF-receptor-2-kinase-inhibitor-IV	-99.94	-96.67	NaN	NaN	-96.98	-55.39	NaN	NaN	NaN	-99.14	VEGFR inhibitor	Tyrosine protein kinase inhibitors	Protein kinase inhibitors	1.21502	0.133	permeable
BRD-K56343971	vemurafenib	-45.6	85.03	-99.19	-95.01	-97.02	-98.67	37.75	-88.11	-98.65	-98.06	RAF inhibitor	Serine/threonine protein kinase inhibitors	Protein kinase inhibitors	1.35427	0.159	permeable
BRD-K64857848	XMD-885	-99.53	-54.3	81.41	-47.27	47.81	-98.42	-75.23	58.63	-96.94	-94.71	LRRK2/ERK5 inhibitor	Serine/threonine protein kinase inhibitors	Protein kinase inhibitors	0.170215	0.055	permeable
BRD-K00313977	PubChem CID: 46925875	-99.4	34.42	-79.25	98.32	-98.94	31.55	-71.23	-20.46	-99.53	-94.53	APEX inhibitor	AP endonuclease inhibitors	Enzyme inhibitors	0.175844	0	non permeable
BRD-K56301217	ABT-737	-97.03	25.8	-87.29	-99.31	-42.89	-80.86	30.22	-92.71	48.08	-91.03	BCL inhibitor	Apoptosis stimulants	Apoptosis modulator	0.0972618	0.022	non permeable
BRD-K68191783	ALW-II-38-3	49.15	-87.45	-88.12	-34.72	35.34	-55.8	-80.91	69.57	-97.85	-89.77	Ephrin inhibitor	Tyrosine protein kinase inhibitors	Protein kinase inhibitors	0.0225701	-0.03	non permeable
BRD-K89014967	AS-703026	-77.28	-73.29	-99.85	-84.12	-99.89	-46.06	-64.11	-38.54	-98.06	-98.81	MEK inhibitor	Dual specificity protein kinase inhibitors	Protein kinase inhibitors	0.180803	0.006	non permeable
BRD-A14985772	ascorbyl-palmitate	-84.73	-84	-98.13	-61.57	38.78	75.66	46.3	-99.84	35.34	-94.92	Antioxidant	Antioxidants	Other	1.44761	-0.018	non permeable
BRD-K64890080	BI-2536	-95.11	-32.82	-69.74	-74.04	34.95	-91.51	-94.16	-56.02	-86.05	-93.22	PLK inhibitor	Apoptosis stimulants	Apoptosis modulator	0.0708602	0.03	non permeable
BRD-A09495397	bicuculline	NaN	NaN	55.07	23.32	NaN	NaN	-96.51	-32.33	-99.75	-92.05	GABA receptor antagonist	GABA receptor antagonists	Neurotransmitter agents	0.0162098	0.079	non permeable
BRD-K48969316	BRD-K48969316	56.88	96.78	-99.27	-98.87	85.32	-52.66	57.19	86.82	-90.68	-93.3	Caspase inhibitor	Caspase inhibitors	Antiinflammatory agents	0.0300287	-0.101	non permeable
BRD-K84085265	CG-930	48.57	-92.6	-92.82	58.21	-99.05	-49.37	-96.08	45.96	-87.89	-97.6	JNK inhibitor	Serine/threonine protein kinase inhibitors	Protein kinase inhibitors	0.34288	-0.008	non permeable
BRD-K18135438	chenodeoxycholic-acid	-33.52	-98.77	91.33	-61.58	-99.98	-79.14	-99.98	23.42	-79.53	-93.29	FXR agonist	FXR agonists	Nuclear receptor modulators	1.2962	-0.023	non permeable
BRD-K43164539	cholic-acid	-65.99	46.06	41.37	-50.65	-99.98	-44.9	-43.36	-97.04	-99.97	-96.52	Ferrochelatase inhibitor	TGR5 agonists	Other	0.401474	-0.023	non permeable
BRD-K06878038	deferiprone	-98.35	92.74	-68.35	-21.38	-91.64	NaN	-86.69	54.08	NaN	-96.74	Chelating agent	Chelating agents	Other	0.351103	-0.009	non permeable
BRD-K13872703	DIDS	NaN	NaN	-99.36	95.85	NaN	NaN	-74.64	-68.44	-88.61	-92.22	Chlorine/bicarbinate exchanger inhibitor	Chlorine/bicarbinate exchanger inhibitors	Membrane transport modulators	0.0741314	0.152	non permeable
BRD-K48722258	dilazep	-96.38	17.57	-20.2	-97.74	-99.87	-83.65	-97.97	-93.99	NaN	-97.53	Adenosine reuptake inhibitor	Adenosine reuptake inhibitors	Neurotransmitter agents	0.13107	0.006	non permeable
BRD-K64935403	ebelactone-b	19	-38.89	-69.65	-49.78	-86.01	-91.67	67.99	-98.26	-93.32	-93.09	PNLIP inhibitor, CTSA inhibitor	Triglyceride lipase inhibitors, Peptidase inhibitors	Enzyme inhibitors	2.92654	-0.057	non permeable
BRD-K54472332	elvitegravir	22.19	-98.67	-77.63	44.48	-99.75	89.9	-40.93	64.88	-99.4	-92.38	HIV integrase inhibitor	Antiviral agents	Antimicrobials	0.0585936	-0.027	non permeable
BRD-K99447003	enalaprilat	24.17	-40.78	42.02	99.6	-98.85	NaN	-98.48	-99.96	NaN	-99.68	ACE inhibitor	Peptidase inhibitors	Enzyme inhibitors	0.0173518	-0.041	non permeable
BRD-K70301876	escitalopram	40.91	-71.77	-83.6	-34.12	-85.43	-99.97	-99.78	94.91	18.88	-93.01	Serotonin reuptake inhibitor	Serotonin reuptake inhibitors	Neurotransmitter agents	0.0748916	0.064	non permeable
BRD-A07395371	esmolol	-95.26	-39.93	-55.11	-57.34	-77.38	NaN	-99.98	-98.89	NaN	-99.47	Adrenergic receptor antagonist	Adrenergic receptor antagonists	Neurotransmitter agents	0.115383	-0.123	non permeable
BRD-K48195008	ethinylestradiol	-98.89	-99.96	20.39	35.84	-99.38	NaN	86.39	92.33	NaN	-96.77	Estrogen receptor agonist	Estrogen receptor agonists	Nuclear receptor modulators	9.2468	-0.025	non permeable
BRD-A97104540	fenoterol	-66.07	-95.93	35.39	-97.35	-96.54	84.5	-67.23	72.46	37.54	-90.05	Adrenergic receptor agonist	Adrenergic receptor agonists	Neurotransmitter agents	0.76431	-0.057	non permeable
BRD-M00539986	formoterol	-90.21	-15	-96.25	11.34	-99.53	90.56	-58.22	-99.92	40.48	-96.55	Adrenergic receptor agonist	Adrenergic receptor agonists	Neurotransmitter agents	0.0522875	-0.056	non permeable
BRD-K03015355	forskolin	-96.38	-99.54	-41.63	19.15	-93.24	-99.93	44.69	19.54	-82.58	-97.66	Adenylyl cyclase activator	Vasodilators	Other	0.04926	-0.04	non permeable
BRD-K20285085	fostamatinib	-85.4	62.37	-19.77	-92.94	-13.73	-59.49	-85.44	-74.65	-89.84	-90.32	Syk inhibitor	Tyrosine protein kinase inhibitors	Protein kinase inhibitors	0.110693	-0.086	non permeable
BRD-A96456596	FPL-55712	-93.8	-10.37	-71.74	46.28	-26.05	-99.82	-98.68	8.59	64.34	-90.87	Leukotriene receptor antagonist	Bronchodilators	Other	0.0383025	-0.02	non permeable
BRD-A03359064	ICI-89406	-99.45	-86.47	33.11	-87.98	50.22	39.92	-88.52	-96.64	44.72	-96.73	Adrenergic receptor antagonist	Adrenergic receptor antagonists	Neurotransmitter agents	0.0703184	-0.025	non permeable
BRD-K48722833	iloperidone	97.54	-93.5	-86.78	-61.19	-43.96	-54.49	-96.93	-69.93	59.04	-92.37	Dopamine receptor antagonist, serotonin receptor antagonist	Dopamine/serotonin receptor antagonists	Neurotransmitter agents	0.0257525	0.072	non permeable
BRD-A07029265	ipratropium	-94.03	-91.92	-51.78	54.91	-99.27	69.68	-77.52	55.99	-81.11	-90.47	Acetylcholine receptor antagonist	Acetylcholine receptor antagonists	Neurotransmitter agents	0.0348686	0.071	non permeable
BRD-K93618743	ipriflavone	-96.1	86	30.95	96.27	-96.22	NaN	-96.89	68.73	NaN	-96.79		Bone resorption inhibitors	Other	0.0850305	0.034	non permeable
BRD-A54029483	IRL-2500	55.42	99.82	-94.14	-85.76	-93.47	-99.87	97.3	-13.65	-68.8	-95.09	Endothelin receptor antagonist	Vasodilators	Other	2.98946	-0.072	non permeable
BRD-K29113274	ketoconazole	58.87	43.24	-85.83	-50.24	-30.44	NaN	-98.67	-98.87	NaN	-97.25	Sterol demethylase inhibitor	Antifungal agents	Antimicrobials	0.515736	-0.032	non permeable
BRD-K53561341	KIN001-220	-98.19	-96.09	-53.86	-71.46	34.18	-91.3	-72.37	-97.26	-62.62	-91.89	Aurora kinase inhibitor	Apoptosis stimulants	Apoptosis modulator	1.24444	0.018	non permeable
BRD-K70241288	L-692585	-99.89	-50.77	-82.17	-99.01	19.28	-99.4	99.42	-56.66	31	-98.48	GHS-R1a agonist	Growth hormone secretagogues	Other	0.0323113	-0.032	non permeable
BRD-K19687926	lapatinib	58.71	-93.2	-45.42	-99.98	96.84	-83.49	-40.42	-99.42	-96.11	-97.92	EGFR inhibitor	Tyrosine protein kinase inhibitors	Protein kinase inhibitors	0.0313863	0.021	non permeable
BRD-K66876909	linezolid	-52.58	-81.68	-41.4	-70.23	-52.65	-72.35	-20.5	-97.41	-91.77	-94.62	Protein synthesis inhibitor	Antibiotics	Antimicrobials	0.013948	0.061	non permeable
BRD-A83855350	naltrexone	-98.26	-99.65	-87.85	78.94	59.92	-90.72	76.72	44.58	NaN	-91.38	Opioid receptor antagonist	Opioid receptor antagonists	Neurotransmitter agents	0.099135	0.103	non permeable
BRD-K18895904	olanzapine	-95.81	-41.21	-79.22	-10.48	33.69	NaN	-98.42	-100	NaN	-97.74	Dopamine receptor antagonist, serotonin receptor antagonist	Dopamine/serotonin receptor antagonists	Neurotransmitter agents	0.098124	0.049	non permeable
BRD-K49865102	PD-0325901	-92.44	-31.1	-99.65	67.34	-99.96	-97.66	28.39	-48.64	-96.64	-99.12	MEK inhibitor	Dual specificity protein kinase inhibitors	Protein kinase inhibitors	0.470381	-0.007	non permeable
BRD-A50454580	PD-0325901	-9.35	-53.42	-99.36	-16.2	-93.09	-92.91	41.88	-98.91	-73.16	-97.42	MEK inhibitor	Dual specificity protein kinase inhibitors	Protein kinase inhibitors	0.470381	-0.007	non permeable
BRD-K97764662	PD-173074	-99.59	68.95	-95.77	-40.25	-93.84	-94.46	-32.19	-54.49	-99.46	-95.84	FGFR/VEGFR inhibitor	Tyrosine protein kinase inhibitors	Protein kinase inhibitors	0.390704	0.008	non permeable
BRD-K62810658	PD-98059	-98.75	71.34	-98.87	27.49	-99.58	30.74	41.32	-97.78	-46.75	-99.19	MEK inhibitor	Dual specificity protein kinase inhibitors	Protein kinase inhibitors	0.0531461	-0.017	non permeable
BRD-K90333595	phentolamine	59.19	-92.33	-32.46	99.19	-99.01	70.72	-49.25	-98.28	-96.15	-98.13	Adrenergic receptor antagonist	Adrenergic receptor antagonists	Neurotransmitter agents	2.99375	-0.02	non permeable
BRD-K89687904	PKCbeta-inhibitor	-99.89	12.21	-94.86	44.92	-64.22	99.54	-98.31	92.22	-70.87	-93.31	PKC inhibitor	Serine/threonine protein kinase inhibitors	Protein kinase inhibitors	0.0156092	-0.023	non permeable
BRD-K51485625	ritonavir	-42.34	84.11	-81.99	-71.32	55.15	NaN	-99.96	-99.85	NaN	-92.85	HIV protease inhibitor	Antiviral agents	Antimicrobials	0.0406378	-0.13	non permeable
BRD-K30867024	SB-216641	-97.1	-54.67	57.51	-21.23	-95	56.41	-99.96	-39.43	-98.38	-95.95	Serotonin receptor antagonist	Serotonin receptor antagonists	Neurotransmitter agents	0.0290475	0.154	non permeable
BRD-K59184148	SB-216763	-27.45	-51.99	-93.63	-58.87	-99.85	87.35	-93.48	-65.26	94.79	-89.98	GSK-3 inhibitor	Serine/threonine protein kinase inhibitors	Protein kinase inhibitors	0.0788299	0.07	non permeable
BRD-K53913732	SB-408124	-41.03	64.35	89.1	-81.01	32.76	98.62	-99.98	-97.41	-88.35	-89.96	Orexin receptor antagonist	Orexin receptor antagonists	Neurotransmitter agents	1.63731	0	non permeable
BRD-K55748775	SCH-28080	-96.33	18.07	10.72	92.56	-99.98	59.17	-93.39	-47.35	NaN	-90.14	ATPase inhibitor	Proton-pump inhibitors	Membrane transport modulators	0.0149514	0.029	non permeable
BRD-A92161634	scopoline	-93.16	-80.67	82.53	96.37	-42.99	-97.09	-99.96	21.95	NaN	-98.77	Acetylcholine receptor antagonist	Acetylcholine receptor antagonists	Neurotransmitter agents	0.334431	0.006	non permeable
BRD-K19416115	sitagliptin	-81.4	-75	-99.92	-99.66	-32.33	-53.99	-96.57	-99.8	-62.45	-99.15	DPP4 inhibitor	Peptidase inhibitors	Enzyme inhibitors	0.0284457	0.067	non permeable
BRD-K34995470	SU-1498	94.54	-95.01	-51.65	99.73	-98.05	-99.96	66.52	-25.1	-70.18	-93.15	VEGFR inhibitor	Tyrosine protein kinase inhibitors	Protein kinase inhibitors	5.54974	-0.022	non permeable
BRD-A50157456	terbutaline	-51.02	-46.42	-94.01	40.81	-99.13	-92.19	-38.84	-8.66	NaN	-93.13	Adrenergic receptor agonist	Adrenergic receptor agonists	Neurotransmitter agents	0.772097	-0.07	non permeable
BRD-K34098590	tienilic-acid	-12.11	-72.37	-78.32	-67.55	30	-82.15	-95.05	99.45	NaN	-90.18	Cytochrome inhibitor	Cytochrome inhibitors	Other	0.0472249	0.028	non permeable
BRD-K63195589	tipifarnib	-59.07	-98.14	8.76	-95.74	-50.57	-48.18	-96.71	-99.96	84.28	-99.44	Farnesyltransferase inhibitor	Prenyltransferase inhibitors	Enzyme inhibitors	0.0898114	0.05	non permeable
BRD-K51575138	TPCA-1	-99.3	91.67	-81.74	-26.48	-99.95	-99.85	-36.52	92.7	-50.22	-95.34	IKK inhibitor	Serine/threonine protein kinase inhibitors	Protein kinase inhibitors	0.0378784	0.036	non permeable
BRD-A37780065	triamcinolone	-99.52	-36.38	-28.66	-93.49	-82.48	55.23	-99.71	-42.36	NaN	-94.31	Glucocorticoid receptor agonist	Glucocorticoid receptor agonists	Antiinflammatory agents	0.0589949	0.091	non permeable
BRD-K34415467	trimethobenzamide	-99.2	-69.17	-96.94	-92.32	-87.02	41.01	-99.91	-61.85	27.96	-97.51	Histamine receptor antagonist	Histamine receptor antagonists	Neurotransmitter agents	0.0186044	0	non permeable
BRD-K76064317	tyrphostin-AG-1296	-99.19	22.53	-68.3	-99.77	28.04	-98.32	99.65	37.21	-87.74	-99.58	PDGFR/c-Kit/FLT3 inhibitor	Tyrosine protein kinase inhibitors	Protein kinase inhibitors	0.043421	0.083	non permeable
BRD-A09533288	verapamil	-37.07	-82.51	-99.95	95.18	-41.46	75.29	-81.6	-89.61	-63.7	-89.65	Calcium channel blocker	Calcium channel blockers	Membrane transport modulators	0.085057	-0.032	non permeable
BRD-U44618005	WH-4023	98.03	61.28	-99.83	32.78	-82.56	51.42	-98.49	-74.74	-95.67	-94.89	Src inhibitor	Tyrosine protein kinase inhibitors	Protein kinase inhibitors	0.102323	0.006	non permeable
BRD-K50387473	XMD-892	-43.97	-44.02	45.66	-99.91	35.11	-99.48	39.18	61.26	-99	-91.85	ERK5 inhibitor	Serine/threonine protein kinase inhibitors	Protein kinase inhibitors	0.0452528	0.015	non permeable

## Sheet: Table S2
Perturbagen ID	Name	Description	Target	Connectivity scores
				PC3	VCAP	A375	A549	HA1E	HCC515	HT29	MCF7	HEPG2	summary
BRD-K84085265	CG-930	JNK inhibitor	MAPK8	48.57	-92.6	-92.82	58.21	-99.05	-49.37	-96.08	45.96	-87.89	-97.6
BRD-K01567962	SP600125	JNK inhibitor, AP inhibitor, dual specificity protein kinase inhibitor, leucine rich repeat kinase inhibitor	MAPK10, MAPK8, MAPK9, TTK, LRRK2, MAPK8IP1	-20.3	-92.74	-81.46	-51.66	58.73	-68.37	-97.53	-36.35	-88.37	-91.17
BRD-K93658967	aloisine	CDK inhibitor, CFTR channel activator, glycogen synthase kinase inhibitor, JNK inhibitor	CDK2, CDK5, CDK1, CDK5R1, CFTR, PTK2B, ZAP70	-7.87	-84.27	29	75.38	20.85	17.2	78.54	62.39	84.83	44.2
BRD-K19220233	JNK-9L	JNK inhibitor	MAPK8	35.48	65.11	60.9	30.28	64.15	68.4	61.22	99.39	93	77.65
BRD-U51951544	JNK-IN-2	JNK inhibitor	MAPK8	23.83	36.49	98.32	67.49	54.47	69.76	96.62	99.21	89.82	97.18
BRD-A60245366	AS601245	JNK inhibitor	GSK3B, MAPK10, MAPK8, MAPK9, PIM1	38.61	58.19	99.28	95.75	98.13	97.94	76.81	98.81	93.73	98.27
BRD-K73982490	BI-78D3	JNK inhibitor	MAPK8	99.9	61.73	36.02	15.51	88.88	94.35	95.67	84.78	28.6	98.87
BRD-K37206356	rhamnetin	aldose reductase inhibitor, JNK inhibitor, lipoxygenase inhibitor, nitric oxide production inhibitor, p38 MAPK inhibitor	ALOX5, MAPK8	77.23	99.26	98.96	90.79	-15.61	-25.24	98.47	96.2	97.74	99.61

## Sheet: Table S3
Perturbagen ID	Type	Gene name	Description	Connectivity scores
				PC3	VCAP	A375	A549	HA1E	HCC515	HT29	MCF7	HEPG2	summary
CGS001-5599	knockdown	MAPK8	MAPK:JNK subfamily, mitogen-activated protein kinase 8	-95.87	35.34	23.85	47.16	-97.2	-80.67	90.16	-10.23	-92.07	-90.8
CGS001-9833	knockdown	MELK	MELK subfamily, maternal embryonic leucine zipper kinase	-86.06	-76.6	-36.22	-55.79	31.31	-99.57	40.74	-52.52	-96.98	-82.3
CGS001-2322	knockdown	FLT3	Type III RTKs: PDGFR, CSFR, Kit, FLT3 receptor family, fms-related tyrosine kinase 3	-88.96	-24.93	33.81	-55.68	29.83	-58.35	87.36	67.05	-99.67	-53.29
CGS001-836	knockdown	CASP3	Caspases, caspase 3, apoptosis-related cysteine peptidase	-99.98	-68.82	-96.19	-23.06	45.34	31.04	25.31	-29.12	-26.53	-15.68
CGS001-5601	knockdown	MAPK9	MAPK:JNK subfamily, mitogen-activated protein kinase 9	68.68	27.8	31.25	43.22	47.11	-50.83	13.5	-13.51	-38.43	10.86
CGS001-6790	knockdown	AURKA	Aurora kinase, aurora kinase A	-54.26	98.77	55.63	90.95	62.51	NaN	23.21	65.04	49.67	55.35
CGS001-983	knockdown	CDK1	Cyclin-dependent kinases, CDK1 subfamily, cyclin-dependent kinase 1	97.84	65	-97.92	59.63	56.19	99.94	66.52	-76.43	41.19	80.37
CGS001-196	knockdown	AHR	Basic helix-loop-helix proteins, aryl hydrocarbon receptor	94.41	80.76	NaN	80.35	93.18	97.34	94.71	78.46	65.87	84.03
ccsbBroad304_01288	overexpression	MAPK9	MAPK:JNK subfamily, mitogen-activated protein kinase 9	31.98	57.62	-51.56	-58.65	-32.53	64.01	31.37	-99.83	-48.77	-15.61
ccsbBroad304_00270	overexpression	CDK1	Cyclin-dependent kinases, CDK1 subfamily, cyclin-dependent kinase 1	30.54	24.33	40.34	NaN	21.87	32.47	-98.13	-69.25	-55.63	2.04
ccsbBroad304_00221	overexpression	CASP3	Caspases, caspase 3, apoptosis-related cysteine peptidase	99.87	-57.81	-65.67	40.3	66.69	-92.32	68.19	-32.97	57.21	41.73
ccsbBroad304_01287	overexpression	MAPK8	MAPK:JNK subfamily, mitogen-activated protein kinase 8	-59.37	-41.09	32.98	NaN	54.54	61.85	75.69	50.7	96.37	60.58

## Sheet: Table S4
Cell_ID	Area (um2)	Circ	AR	Round	Solidity			Area	Circ	AR	Round	Solidity
Control_1	11485.9	0.477	2.142	0.467	0.828		Control mean	12868.5	0.437733	2.71787	0.445721	0.767383
Control_2	10514.5	0.459	2.883	0.347	0.869		Control SD	3796.18	0.203041	1.3163	0.183557	0.171773
Control_3	13143.1	0.494	2.162	0.463	0.835		TGF-β1 mean	22445.2	0.334695	3.61002	0.3472	0.70992
Control_4	20224.1	0.366	2.406	0.416	0.671		TGF-β1 SD	9301.85	0.169561	1.87342	0.166881	0.190905
Control_5	9266.81	0.728	1.627	0.614	0.937		TGF-β1 + SP600125 mean	16554.6	0.332255	3.51927	0.36564	0.67701
Control_6	11585.9	0.246	3.032	0.33	0.647		TGF-β1 + SP600125 SD	5433.36	0.198381	1.92147	0.180616	0.203817
Control_7	11614.5	0.348	1.181	0.847	0.627		TTEST (Control vs TGF-β1)	1.83956e-39	2.11876e-08	9.81018e-09	1.01371e-08	0.000971594
Control_8	12090.7	0.434	1.441	0.694	0.652		TTEST (TGF-β1 vs TGF-β1 + SP60012)	8.68437e-14	0.894874	0.632764	0.289571	0.0963785
Control_9	7485.83	0.743	1.157	0.864	0.939
Control_10	8500.13	0.762	1.471	0.68	0.925		statistical significance
Control_11	13224	0.216	4.905	0.204	0.694		n.s.
Control_12	20657.5	0.456	3.468	0.288	0.898		p < 0.001
Control_13	7733.45	0.532	2.188	0.457	0.879
Control_14	6762.01	0.878	1.094	0.914	0.958
Control_15	12909.7	0.4	3.983	0.251	0.823
Control_16	10795.4	0.196	5.877	0.17	0.671
Control_17	7247.73	0.829	1.287	0.777	0.961
Control_18	9923.97	0.537	2.244	0.446	0.884
Control_19	12538.3	0.218	2.242	0.446	0.508
Control_20	12047.8	0.332	4.657	0.215	0.861
Control_21	17809.8	0.316	1.19	0.841	0.533
Control_22	14228.8	0.62	2.375	0.421	0.915
Control_23	13571.6	0.52	2.513	0.398	0.87
Control_24	12085.9	0.306	3.33	0.3	0.763
Control_25	12019.2	0.572	2.465	0.406	0.908
Control_26	11895.4	0.567	1.557	0.642	0.842
Control_27	14147.8	0.336	2.22	0.45	0.701
Control_28	17781.2	0.274	2.455	0.407	0.555
Control_29	11185.9	0.536	1.714	0.583	0.848
Control_30	10162.1	0.477	1.942	0.515	0.826
Control_31	10957.3	0.662	1.824	0.548	0.918
Control_32	14943.1	0.269	2.89	0.346	0.673
Control_33	9447.77	0.429	2.046	0.489	0.744
Control_34	9004.9	0.277	4.774	0.209	0.781
Control_35	15300.2	0.334	4.478	0.223	0.885
Control_36	10628.7	0.597	2.449	0.408	0.935
Control_37	15466.9	0.172	2.354	0.425	0.491
Control_38	11176.4	0.346	4.908	0.204	0.864
Control_39	9004.9	0.694	2.314	0.432	0.955
Control_40	9562.05	0.255	3.184	0.314	0.687
Control_41	15709.8	0.216	1.439	0.695	0.405
Control_42	14852.6	0.723	1.575	0.635	0.945
Control_43	15009.8	0.192	3.355	0.298	0.566
Control_44	10352.5	0.475	1.683	0.594	0.739
Control_45	11962.1	0.13	7.23	0.138	0.449
Control_46	15290.7	0.524	2.062	0.485	0.838
Control_47	16257.4	0.136	1.559	0.642	0.299
Control_48	15514.5	0.13	3.503	0.285	0.463
Control_49	18495.5	0.207	1.203	0.831	0.391
Control_50	12576.4	0.283	5.64	0.177	0.796
Control_51	14119.3	0.619	2.337	0.428	0.947
Control_52	14224	0.362	2.09	0.479	0.698
Control_53	8852.52	0.401	2.723	0.367	0.778
Control_54	11800.2	0.235	4.828	0.207	0.754
Control_55	12209.7	0.537	2.312	0.433	0.887
Control_56	16957.4	0.167	4.082	0.245	0.561
Control_57	9252.53	0.37	4.025	0.248	0.895
Control_58	13609.7	0.234	4.366	0.229	0.711
Control_59	7462.02	0.46	2.263	0.442	0.862
Control_60	10571.6	0.488	1.32	0.757	0.742
Control_61	17976.5	0.328	3.193	0.313	0.76
Control_62	11438.3	0.122	4.715	0.212	0.451
Control_63	14190.7	0.444	3.065	0.326	0.854
Control_64	15443.1	0.213	5.341	0.187	0.606
Control_65	18509.8	0.371	3.206	0.312	0.76
Control_66	14295.5	0.421	1.483	0.674	0.673
Control_67	13519.3	0.169	3.789	0.264	0.487
Control_68	16852.6	0.123	1.904	0.525	0.273
Control_69	14995.5	0.282	4.254	0.235	0.786
Control_70	10633.5	0.892	1.38	0.725	0.953
Control_71	17619.3	0.251	4.105	0.244	0.711
Control_72	10071.6	0.505	1.564	0.639	0.842
Control_73	15576.4	0.385	3.149	0.318	0.847
Control_74	14662.1	0.249	2.332	0.429	0.604
Control_75	13114.5	0.316	1.962	0.51	0.611
Control_76	12157.3	0.581	2.332	0.429	0.923
Control_77	11771.6	0.622	2.512	0.398	0.922
Control_78	10443	0.452	2.124	0.471	0.826
Control_79	13328.8	0.382	1.434	0.697	0.678
Control_80	15043.1	0.405	2.98	0.336	0.857
Control_81	12147.8	0.238	3.922	0.255	0.693
Control_82	10895.4	0.544	2.278	0.439	0.798
Control_83	18214.6	0.182	5.715	0.175	0.706
Control_84	13033.5	0.508	1.596	0.626	0.777
Control_85	13024	0.165	5.73	0.175	0.62
Control_86	17676.5	0.171	2.391	0.418	0.361
Control_87	16028.8	0.384	2.496	0.401	0.724
Control_88	12819.2	0.346	2.143	0.467	0.7
Control_89	16676.5	0.378	1.186	0.843	0.589
Control_90	15143.1	0.346	3.54	0.283	0.834
Control_91	8876.33	0.396	1.725	0.58	0.68
Control_92	6385.81	0.749	1.672	0.598	0.94
Control_93	7766.79	0.332	2.454	0.407	0.737
Control_94	8171.56	0.677	1.818	0.55	0.925
Control_95	9200.14	0.634	1.599	0.625	0.894
Control_96	7771.55	0.631	2.044	0.489	0.937
Control_97	12176.4	0.345	3.445	0.29	0.851
Control_98	9271.57	0.688	1.411	0.709	0.929
Control_99	6933.44	0.711	2.023	0.494	0.944
Control_100	8581.09	0.295	1.621	0.617	0.494
Control_101	14100.2	0.433	2.978	0.336	0.895
Control_102	12347.8	0.195	5.456	0.183	0.597
Control_103	13109.7	0.673	1.681	0.595	0.918
Control_104	15486	0.195	1.828	0.547	0.443
Control_105	10233.5	0.641	1.374	0.728	0.88
Control_106	18157.4	0.453	3.395	0.295	0.895
Control_107	11990.7	0.723	1.408	0.71	0.93
Control_108	11704.9	0.427	3.502	0.286	0.857
Control_109	13105	0.239	3.034	0.33	0.686
Control_110	14900.2	0.428	2.218	0.451	0.719
Control_111	24905.2	0.102	7.245	0.138	0.505
Control_112	12952.6	0.222	3.404	0.294	0.519
Control_113	9271.57	0.749	1.778	0.562	0.93
Control_114	14190.7	0.448	1.94	0.516	0.753
Control_115	16995.5	0.315	2.263	0.442	0.685
Control_116	24162.3	0.355	2.443	0.409	0.69
Control_117	10928.7	0.583	2.137	0.468	0.922
Control_118	8042.98	0.927	1.078	0.928	0.967
Control_119	8485.85	0.675	1.421	0.704	0.923
Control_120	20552.7	0.33	1.869	0.535	0.591
Control_121	8819.19	0.594	2.291	0.437	0.913
Control_122	9447.77	0.526	1.999	0.5	0.892
Control_123	9657.29	0.775	1.548	0.646	0.944
Control_124	10666.8	0.286	3.116	0.321	0.685
Control_125	21109.9	0.119	6.113	0.164	0.418
Control_126	7414.4	0.884	1.5	0.667	0.965
Control_127	10319.2	0.584	2.649	0.378	0.89
Control_128	12524	0.74	1.586	0.631	0.938
Control_129	9176.33	0.444	4.205	0.238	0.916
Control_130	11524	0.319	3.84	0.26	0.822
Control_131	8981.09	0.239	2.554	0.392	0.563
Control_132	12557.3	0.436	3.203	0.312	0.928
Control_133	13252.6	0.561	2.297	0.435	0.919
Control_134	18381.2	0.477	1.584	0.631	0.705
Control_135	11152.6	0.88	1.244	0.804	0.969
Control_136	9095.38	0.47	3.068	0.326	0.908
Control_137	13762.1	0.474	2.187	0.457	0.87
Control_138	13233.5	0.689	1.631	0.613	0.894
Control_139	25938.5	0.081	1.531	0.653	0.18
Control_140	10485.9	0.71	1.707	0.586	0.937
Control_141	14514.5	0.5	2.452	0.408	0.861
Control_142	17724.1	0.262	1.859	0.538	0.501
Control_143	20414.6	0.141	3.331	0.3	0.532
Control_144	25409.9	0.357	1.632	0.613	0.582
Control_145	19128.9	0.57	1.523	0.657	0.838
Control_146	13776.4	0.17	3.277	0.305	0.515
Control_147	10128.7	0.37	2.748	0.364	0.731
Control_148	11028.7	0.602	2.286	0.437	0.909
Control_149	21581.3	0.157	2.519	0.397	0.387
Control_150	13281.2	0.294	2.385	0.419	0.614
Control_151	13562.1	0.593	2.397	0.417	0.912
Control_152	16038.3	0.57	1.95	0.513	0.862
Control_153	21733.7	0.351	2.913	0.343	0.702
Control_154	18238.4	0.258	3.879	0.258	0.722
Control_155	19662.2	0.293	3.87	0.258	0.799
Control_156	14138.3	0.264	2.992	0.334	0.595
Control_157	7742.98	0.758	1.344	0.744	0.958
Control_158	6957.25	0.743	1.666	0.6	0.953
Control_159	12690.7	0.382	4.343	0.23	0.915
Control_160	12824	0.131	4.459	0.224	0.498
Control_161	10109.7	0.785	1.426	0.701	0.944
Control_162	12538.3	0.308	3.102	0.322	0.629
Control_163	10857.3	0.408	4.373	0.229	0.911
Control_164	9381.1	0.284	3.013	0.332	0.699
Control_165	10885.9	0.27	2.653	0.377	0.659
Control_166	15838.3	0.612	1.323	0.756	0.836
Control_167	8462.04	0.687	2.023	0.494	0.934
Control_168	11081.1	0.649	2.033	0.492	0.925
Control_169	10166.8	0.755	1.486	0.673	0.927
Control_170	12905	0.359	1.769	0.565	0.623
Control_171	9300.15	0.692	2.459	0.407	0.964
Control_172	17390.7	0.223	4.173	0.24	0.668
Control_173	9295.38	0.528	3.07	0.326	0.941
Control_174	10547.8	0.711	1.98	0.505	0.951
Control_175	11671.6	0.365	2.164	0.462	0.715
Control_176	17038.4	0.398	3.177	0.315	0.894
Control_177	10143	0.73	1.298	0.77	0.924
Control_178	24352.8	0.166	8.411	0.119	0.621
Control_179	12766.9	0.406	1.889	0.529	0.726
Control_180	21728.9	0.158	3.933	0.254	0.485
Control_181	12071.6	0.488	2.728	0.367	0.908
Control_182	9190.62	0.745	1.567	0.638	0.947
Control_183	10390.6	0.325	3.605	0.277	0.759
Control_184	9147.76	0.168	3.359	0.298	0.549
Control_185	12857.3	0.407	2.184	0.458	0.74
Control_186	10752.5	0.172	5.237	0.191	0.57
Control_187	7900.12	0.423	3.528	0.283	0.908
Control_188	12038.3	0.167	4.404	0.227	0.507
Control_189	18233.6	0.182	7.526	0.133	0.707
Control_190	11443	0.466	2.25	0.445	0.755
Control_191	13747.8	0.32	5.518	0.181	0.938
Control_192	14943.1	0.458	2.158	0.463	0.789
Control_193	8395.37	0.656	1.418	0.705	0.909
Control_194	12971.6	0.723	1.299	0.77	0.937
Control_195	14243.1	0.527	2.515	0.398	0.868
Control_196	9895.39	0.147	5.724	0.175	0.541
Control_197	9052.52	0.58	2.32	0.431	0.91
Control_198	11495.4	0.153	5.351	0.187	0.602
Control_199	10433.5	0.264	2.931	0.341	0.64
Control_200	9976.35	0.575	2.394	0.418	0.93
Control_201	18809.8	0.268	4.509	0.222	0.719
Control_202	8923.95	0.611	1.54	0.649	0.883
Control_203	12928.8	0.817	1.126	0.888	0.961
Control_204	11595.4	0.368	4.232	0.236	0.896
Control_205	10424	0.5	2.176	0.459	0.852
Control_206	7514.4	0.708	1.78	0.562	0.927
Control_207	11019.2	0.203	3.544	0.282	0.6
Control_208	16105	0.243	3.387	0.295	0.669
Control_209	16657.4	0.229	5.387	0.186	0.725
Control_210	8623.94	0.622	1.735	0.576	0.895
Control_211	17538.4	0.495	3.45	0.29	0.932
Control_212	9476.34	0.749	1.74	0.575	0.954
Control_213	12128.8	0.524	1.489	0.672	0.806
Control_214	11524	0.503	2.342	0.427	0.873
Control_215	9704.91	0.771	1.195	0.837	0.946
Control_216	11076.4	0.301	2.271	0.44	0.618
Control_217	12176.4	0.608	2.333	0.429	0.93
Control_218	9785.87	0.671	2.394	0.418	0.952
Control_219	14743.1	0.436	1.541	0.649	0.709
Control_220	11300.2	0.265	2.735	0.366	0.636
Control_221	16852.6	0.141	1.649	0.606	0.294
Control_222	19324.1	0.15	4.653	0.215	0.538
Control_223	15962.2	0.133	4.402	0.227	0.364
Control_224	15181.2	0.278	3.155	0.317	0.706
Control_225	10509.7	0.714	1.647	0.607	0.928
Control_226	8128.7	0.676	1.857	0.539	0.939
Control_227	13924	0.126	3.406	0.294	0.356
Control_228	7200.11	0.888	1.26	0.794	0.966
Control_229	10990.6	0.541	1.976	0.506	0.908
Control_230	11757.3	0.445	3.306	0.303	0.904
Control_231	12938.3	0.692	2.047	0.488	0.959
Control_232	12762.1	0.406	1.666	0.6	0.713
Control_233	16014.5	0.221	2.785	0.359	0.539
Control_234	14366.9	0.458	1.242	0.805	0.745
Control_235	15181.2	0.482	2.252	0.444	0.898
Control_236	16676.5	0.391	3.417	0.293	0.846
Control_237	10962.1	0.686	1.599	0.625	0.918
Control_238	13876.4	0.489	2.244	0.446	0.882
Control_239	7519.17	0.733	2.267	0.441	0.965
Control_240	9271.57	0.575	2.994	0.334	0.94
TGFB_1	19105.1	0.173	4.378	0.228	0.637
TGFB_2	29776.7	0.182	3.477	0.288	0.415
TGFB_3	38614.9	0.435	2.241	0.446	0.779
TGFB_4	65586.7	0.507	1.562	0.64	0.773
TGFB_5	33233.9	0.208	4.182	0.239	0.671
TGFB_6	28381.4	0.087	6.46	0.155	0.328
TGFB_7	16914.6	0.283	3.867	0.259	0.745
TGFB_8	18257.4	0.073	8.521	0.117	0.334
TGFB_9	14362.1	0.138	1.366	0.732	0.291
TGFB_10	18052.7	0.094	7.665	0.13	0.497
TGFB_11	16271.7	0.138	5.973	0.167	0.621
TGFB_12	27590.9	0.247	3.225	0.31	0.546
TGFB_13	13019.3	0.579	2.718	0.368	0.954
TGFB_14	9138.24	0.171	7.372	0.136	0.546
TGFB_15	10624	0.442	2.23	0.448	0.82
TGFB_16	35448.2	0.376	3.879	0.258	0.894
TGFB_17	21624.1	0.321	3.871	0.258	0.88
TGFB_18	16100.3	0.364	4.215	0.237	0.921
TGFB_19	20124.1	0.235	5.667	0.176	0.758
TGFB_20	11028.7	0.389	2.181	0.458	0.782
TGFB_21	33824.3	0.395	1.931	0.518	0.675
TGFB_22	47129.3	0.27	2.855	0.35	0.626
TGFB_23	9857.3	0.71	1.934	0.517	0.953
TGFB_24	20224.1	0.121	5.296	0.189	0.505
TGFB_25	23390.8	0.227	2.781	0.36	0.634
TGFB_26	23590.8	0.239	2.05	0.488	0.486
TGFB_27	20662.2	0.146	1.405	0.712	0.326
TGFB_28	28324.3	0.515	3.148	0.318	0.925
TGFB_29	37495.8	0.228	2.503	0.399	0.513
TGFB_30	21714.6	0.145	2.155	0.464	0.332
TGFB_31	27238.5	0.218	5.517	0.181	0.725
TGFB_32	38433.9	0.121	2.893	0.346	0.312
TGFB_33	26309.9	0.201	6.412	0.156	0.757
TGFB_34	19162.2	0.203	3.212	0.311	0.592
TGFB_35	14552.6	0.178	3.175	0.315	0.495
TGFB_36	38138.7	0.5	2.99	0.334	0.934
TGFB_37	24133.7	0.501	2.614	0.383	0.887
TGFB_38	32510	0.381	2.119	0.472	0.783
TGFB_39	19514.6	0.739	1.426	0.701	0.957
TGFB_40	15233.6	0.269	2.779	0.36	0.614
TGFB_41	21848	0.437	2.838	0.352	0.803
TGFB_42	22062.3	0.231	2.323	0.43	0.507
TGFB_43	29995.7	0.171	4.35	0.23	0.533
TGFB_44	18943.2	0.363	4.065	0.246	0.872
TGFB_45	21252.7	0.296	5.352	0.187	0.889
TGFB_46	17247.9	0.382	1.704	0.587	0.659
TGFB_47	14766.9	0.528	2.289	0.437	0.908
TGFB_48	12766.9	0.102	4.004	0.25	0.292
TGFB_49	19686	0.495	1.88	0.532	0.867
TGFB_50	29962.4	0.242	5.584	0.179	0.833
TGFB_51	33271.9	0.393	3.696	0.271	0.868
TGFB_52	17190.7	0.386	2.952	0.339	0.819
TGFB_53	14428.8	0.434	3.821	0.262	0.891
TGFB_54	15890.7	0.451	3.527	0.284	0.936
TGFB_55	26381.4	0.27	2.759	0.362	0.595
TGFB_56	33833.9	0.265	2.836	0.353	0.658
TGFB_57	16233.6	0.2	2.432	0.411	0.516
TGFB_58	28100.4	0.175	4.747	0.211	0.653
TGFB_59	20628.9	0.419	3.463	0.289	0.907
TGFB_60	37838.7	0.331	2.808	0.356	0.712
TGFB_61	31662.4	0.385	4.305	0.232	0.855
TGFB_62	19047.9	0.372	3.568	0.28	0.816
TGFB_63	14924	0.246	2.509	0.399	0.558
TGFB_64	23243.2	0.469	3.403	0.294	0.888
TGFB_65	37662.5	0.264	3.471	0.288	0.682
TGFB_66	22790.8	0.803	1.639	0.61	0.976
TGFB_67	30419.5	0.3	2.647	0.378	0.678
TGFB_68	33110	0.358	3.156	0.317	0.794
TGFB_69	42629.2	0.382	3.41	0.293	0.836
TGFB_70	24576.6	0.136	5.779	0.173	0.526
TGFB_71	28300.4	0.104	3.457	0.289	0.273
TGFB_72	20281.3	0.354	1.904	0.525	0.683
TGFB_73	16133.6	0.289	3.159	0.317	0.736
TGFB_74	18462.2	0.435	2.412	0.415	0.668
TGFB_75	9581.1	0.403	3.162	0.316	0.879
TGFB_76	24467.1	0.439	2.189	0.457	0.834
TGFB_77	33148.1	0.24	2.214	0.452	0.5
TGFB_78	24529	0.547	1.395	0.717	0.784
TGFB_79	21162.2	0.277	4.388	0.228	0.731
TGFB_80	24605.1	0.208	4.148	0.241	0.59
TGFB_81	25590.9	0.104	4.027	0.248	0.361
TGFB_82	36052.9	0.083	8.216	0.122	0.324
TGFB_83	27733.8	0.21	1.747	0.572	0.374
TGFB_84	20733.7	0.24	3.874	0.258	0.621
TGFB_85	32367.2	0.152	7.807	0.128	0.638
TGFB_86	35733.9	0.165	6.059	0.165	0.632
TGFB_87	12043	0.232	2.37	0.422	0.495
TGFB_88	15605	0.06	5.964	0.168	0.274
TGFB_89	32852.9	0.251	1.867	0.536	0.561
TGFB_90	26129	0.224	6.004	0.167	0.678
TGFB_91	27486.1	0.542	2.965	0.337	0.955
TGFB_92	23714.7	0.202	5.666	0.176	0.758
TGFB_93	19128.9	0.427	3.203	0.312	0.85
TGFB_94	31914.8	0.367	1.948	0.513	0.691
TGFB_95	20090.8	0.521	1.518	0.659	0.802
TGFB_96	18052.7	0.627	2.111	0.474	0.943
TGFB_97	25900.4	0.453	3.334	0.3	0.925
TGFB_98	24386.1	0.602	1.778	0.562	0.902
TGFB_99	15614.5	0.163	5.74	0.174	0.549
TGFB_100	13795.5	0.385	1.761	0.568	0.692
TGFB_101	16805	0.222	4.058	0.246	0.722
TGFB_102	22852.7	0.375	1.404	0.712	0.606
TGFB_103	21467	0.129	2.348	0.426	0.287
TGFB_104	21690.8	0.218	5.606	0.178	0.623
TGFB_105	23709.9	0.261	5.107	0.196	0.74
TGFB_106	28281.4	0.204	1.517	0.659	0.388
TGFB_107	16566.9	0.804	1.612	0.62	0.967
TGFB_108	32505.3	0.298	3.369	0.297	0.709
TGFB_109	20057.5	0.239	3.147	0.318	0.513
TGFB_110	16628.8	0.404	2.804	0.357	0.77
TGFB_111	21186	0.506	2.449	0.408	0.905
TGFB_112	20614.6	0.57	1.673	0.598	0.859
TGFB_113	31214.8	0.43	2.339	0.428	0.791
TGFB_114	14128.8	0.109	7.1	0.141	0.426
TGFB_115	14752.6	0.413	3.624	0.276	0.889
TGFB_116	23676.6	0.17	5.615	0.178	0.618
TGFB_117	25014.7	0.29	3.86	0.259	0.683
TGFB_118	28962.4	0.262	2.817	0.355	0.613
TGFB_119	19862.2	0.299	3.172	0.315	0.741
TGFB_120	14547.8	0.236	4.621	0.216	0.722
TGFB_121	28790.9	0.173	4.453	0.225	0.665
TGFB_122	17643.1	0.359	2.433	0.411	0.706
TGFB_123	16200.3	0.216	4.149	0.241	0.607
TGFB_124	27819.5	0.564	3.085	0.324	0.962
TGFB_125	17900.3	0.494	3.354	0.298	0.943
TGFB_126	33171.9	0.225	5.546	0.18	0.745
TGFB_127	16333.6	0.507	1.68	0.595	0.829
TGFB_128	10143	0.582	2.331	0.429	0.93
TGFB_129	6176.29	0.873	1.111	0.9	0.962
TGFB_130	8195.37	0.876	1.39	0.719	0.967
TGFB_131	16452.6	0.364	4.586	0.218	0.935
TGFB_132	15228.8	0.361	4.253	0.235	0.839
TGFB_133	26705.2	0.145	4.271	0.234	0.457
TGFB_134	26752.8	0.327	4.59	0.218	0.834
TGFB_135	14128.8	0.552	2.782	0.359	0.909
TGFB_136	20281.3	0.379	4.95	0.202	0.902
TGFB_137	19286	0.121	3.844	0.26	0.302
TGFB_138	23848	0.523	2.004	0.499	0.844
TGFB_139	50248.4	0.206	3.432	0.291	0.48
TGFB_140	23257.5	0.175	5.419	0.185	0.536
TGFB_141	16119.3	0.191	2.18	0.459	0.375
TGFB_142	22757.5	0.255	4.906	0.204	0.803
TGFB_143	14619.3	0.223	1.713	0.584	0.526
TGFB_144	12657.3	0.345	2.563	0.39	0.617
TGFB_145	26786.1	0.417	3.097	0.323	0.875
TGFB_146	20495.6	0.27	4.898	0.204	0.807
TGFB_147	28176.6	0.101	14.519	0.069	0.657
TGFB_148	17652.7	0.317	1.582	0.632	0.616
TGFB_149	22519.4	0.327	3.09	0.324	0.728
TGFB_150	28800.5	0.306	3.671	0.272	0.821
TGFB_151	11724	0.355	4.922	0.203	0.918
TGFB_152	13538.3	0.46	3.324	0.301	0.879
TGFB_153	17271.7	0.147	3.742	0.267	0.41
TGFB_154	13966.9	0.289	6.205	0.161	0.881
TGFB_155	56572.3	0.419	1.452	0.689	0.678
TGFB_156	20195.6	0.338	3.945	0.253	0.863
TGFB_157	14428.8	0.149	4.743	0.211	0.466
TGFB_158	13305	0.136	5.161	0.194	0.399
TGFB_159	12219.2	0.305	4.314	0.232	0.843
TGFB_160	19881.3	0.475	3.587	0.279	0.942
TGFB_161	23333.7	0.405	3.043	0.329	0.836
TGFB_162	16209.8	0.545	1.662	0.602	0.858
TGFB_163	17995.5	0.195	5.606	0.178	0.749
TGFB_164	13466.9	0.51	2.487	0.402	0.901
TGFB_165	20652.7	0.476	2.478	0.403	0.822
TGFB_166	12909.7	0.425	4.666	0.214	0.855
TGFB_167	10252.5	0.639	1.365	0.732	0.907
TGFB_168	10095.4	0.785	1.388	0.72	0.957
TGFB_169	15247.9	0.636	2.261	0.442	0.955
TGFB_170	16314.5	0.157	2.44	0.41	0.423
TGFB_171	62853.4	0.198	7.479	0.134	0.802
TGFB_172	22595.6	0.5	2.334	0.428	0.866
TGFB_173	32210	0.136	4.677	0.214	0.338
TGFB_174	23462.3	0.55	2.113	0.473	0.915
TGFB_175	10533.5	0.8	1.42	0.704	0.973
TGFB_176	20633.7	0.21	1.688	0.593	0.4
TGFB_177	19957.5	0.42	2.379	0.42	0.753
TGFB_178	19814.6	0.65	1.179	0.848	0.845
TGFB_179	26043.3	0.231	6.242	0.16	0.7
TGFB_180	19900.3	0.568	2.111	0.474	0.916
TGFB_181	29929	0.199	4.822	0.207	0.683
TGFB_182	25529	0.297	2.834	0.353	0.664
TGFB_183	42438.8	0.37	1.23	0.813	0.613
TGFB_184	13666.9	0.545	3.007	0.333	0.935
TGFB_185	14647.8	0.194	4.354	0.23	0.591
TGFB_186	12909.7	0.425	3.324	0.301	0.844
TGFB_187	13252.6	0.324	4.957	0.202	0.853
TGFB_188	19409.8	0.161	8.493	0.118	0.662
TGFB_189	9485.86	0.385	3.579	0.279	0.884
TGFB_190	21581.3	0.275	4.849	0.206	0.782
TGFB_191	13624	0.278	5.231	0.191	0.811
TGFB_192	17247.9	0.413	3.958	0.253	0.94
TGFB_193	34714.8	0.122	2.768	0.361	0.293
TGFB_194	19752.7	0.272	4.588	0.218	0.744
TGFB_195	16947.9	0.486	2.879	0.347	0.929
TGFB_196	15100.2	0.497	3.428	0.292	0.951
TGFB_197	20405.1	0.126	12.532	0.08	0.675
TGFB_198	14285.9	0.279	4.189	0.239	0.573
TGFB_199	26881.4	0.472	3.121	0.32	0.853
TGFB_200	13276.4	0.156	5.374	0.186	0.65
TGFB_SP_1	18814.6	0.171	6.606	0.151	0.66
TGFB_SP_2	13552.6	0.145	3.126	0.32	0.367
TGFB_SP_3	13662.1	0.484	2.272	0.44	0.828
TGFB_SP_4	14952.6	0.621	1.533	0.652	0.886
TGFB_SP_5	13633.5	0.182	3.069	0.326	0.519
TGFB_SP_6	15514.5	0.088	1.61	0.621	0.185
TGFB_SP_7	9138.24	0.489	2.43	0.411	0.78
TGFB_SP_8	17109.8	0.171	2.522	0.396	0.432
TGFB_SP_9	18000.3	0.336	3.218	0.311	0.824
TGFB_SP_10	27605.2	0.183	2.956	0.338	0.408
TGFB_SP_11	20200.3	0.42	2.551	0.392	0.791
TGFB_SP_12	18005	0.072	10.045	0.1	0.43
TGFB_SP_13	19305.1	0.225	3.3	0.303	0.514
TGFB_SP_14	14924	0.14	3.287	0.304	0.439
TGFB_SP_15	18971.7	0.109	6.155	0.162	0.514
TGFB_SP_16	31795.7	0.224	2.365	0.423	0.452
TGFB_SP_17	14381.2	0.408	4.156	0.241	0.922
TGFB_SP_18	19452.7	0.405	2.324	0.43	0.785
TGFB_SP_19	20586	0.415	1.851	0.54	0.707
TGFB_SP_20	27905.2	0.294	4.215	0.237	0.789
TGFB_SP_21	16738.4	0.486	2.935	0.341	0.911
TGFB_SP_22	36295.8	0.21	1.199	0.834	0.419
TGFB_SP_23	21971.8	0.209	1.322	0.756	0.383
TGFB_SP_24	26952.8	0.259	3.006	0.333	0.556
TGFB_SP_25	16109.8	0.569	1.88	0.532	0.778
TGFB_SP_26	24886.1	0.154	4.761	0.21	0.596
TGFB_SP_27	28986.2	0.183	3.754	0.266	0.576
TGFB_SP_28	18224.1	0.057	6.322	0.158	0.249
TGFB_SP_29	25905.2	0.065	7.972	0.125	0.426
TGFB_SP_30	18581.2	0.12	8.275	0.121	0.495
TGFB_SP_31	22419.4	0.04	9.257	0.108	0.264
TGFB_SP_32	17524.1	0.204	3.57	0.28	0.5
TGFB_SP_33	9785.87	0.607	1.805	0.554	0.869
TGFB_SP_34	9890.63	0.397	2.806	0.356	0.794
TGFB_SP_35	10943	0.147	2.42	0.413	0.352
TGFB_SP_36	14495.5	0.29	2.955	0.338	0.724
TGFB_SP_37	13528.8	0.429	1.261	0.793	0.713
TGFB_SP_38	22271.8	0.236	7.753	0.129	0.803
TGFB_SP_39	15400.2	0.5	2.874	0.348	0.912
TGFB_SP_40	22286.1	0.286	2.451	0.408	0.641
TGFB_SP_41	13314.5	0.727	1.742	0.574	0.925
TGFB_SP_42	16295.5	0.275	5.906	0.169	0.83
TGFB_SP_43	17443.1	0.667	1.604	0.624	0.946
TGFB_SP_44	25900.4	0.279	1.795	0.557	0.556
TGFB_SP_45	17371.7	0.064	5.286	0.189	0.25
TGFB_SP_46	9643.01	0.258	4.578	0.218	0.71
TGFB_SP_47	22590.8	0.323	3.796	0.263	0.792
TGFB_SP_48	10933.5	0.421	3.38	0.296	0.84
TGFB_SP_49	13624	0.321	1.573	0.636	0.64
TGFB_SP_50	30348.1	0.06	6.489	0.154	0.209
TGFB_SP_51	13066.9	0.286	3.029	0.33	0.675
TGFB_SP_52	10076.3	0.261	5.911	0.169	0.806
TGFB_SP_53	15924.1	0.141	5.203	0.192	0.527
TGFB_SP_54	17933.6	0.24	1.997	0.501	0.523
TGFB_SP_55	14952.6	0.18	4.904	0.204	0.666
TGFB_SP_56	14709.8	0.416	2.869	0.349	0.817
TGFB_SP_57	12862.1	0.255	4.385	0.228	0.794
TGFB_SP_58	6852.49	0.489	3.173	0.315	0.935
TGFB_SP_59	14781.2	0.77	1.617	0.618	0.964
TGFB_SP_60	13709.7	0.397	3.958	0.253	0.917
TGFB_SP_61	9928.73	0.573	1.639	0.61	0.841
TGFB_SP_62	13714.5	0.659	1.161	0.861	0.854
TGFB_SP_63	10871.6	0.614	2.079	0.481	0.94
TGFB_SP_64	10914.5	0.166	2.37	0.422	0.339
TGFB_SP_65	8923.95	0.302	2.512	0.398	0.652
TGFB_SP_66	8381.08	0.608	1.833	0.545	0.897
TGFB_SP_67	8766.8	0.854	1.556	0.643	0.969
TGFB_SP_68	15486	0.846	1.46	0.685	0.968
TGFB_SP_69	20167	0.409	3.015	0.332	0.873
TGFB_SP_70	21086	0.29	1.564	0.639	0.591
TGFB_SP_71	9295.38	0.586	2.376	0.421	0.94
TGFB_SP_72	9071.57	0.738	1.915	0.522	0.964
TGFB_SP_73	16924.1	0.259	1.703	0.587	0.529
TGFB_SP_74	16690.7	0.34	2.597	0.385	0.702
TGFB_SP_75	16876.5	0.327	2.819	0.355	0.716
TGFB_SP_76	14471.7	0.481	3.025	0.331	0.854
TGFB_SP_77	30000.5	0.135	1.572	0.636	0.285
TGFB_SP_78	14038.3	0.289	5.063	0.198	0.693
TGFB_SP_79	16971.7	0.472	3.12	0.32	0.922
TGFB_SP_80	9614.44	0.764	1.409	0.71	0.959
TGFB_SP_81	15452.6	0.266	3.161	0.316	0.706
TGFB_SP_82	13600.2	0.273	3.272	0.306	0.723
TGFB_SP_83	16262.2	0.192	5.323	0.188	0.63
TGFB_SP_84	15166.9	0.327	1.729	0.578	0.638
TGFB_SP_85	20562.2	0.184	2.931	0.341	0.428
TGFB_SP_86	15466.9	0.489	1.992	0.502	0.834
TGFB_SP_87	8490.61	0.861	1.592	0.628	0.968
TGFB_SP_88	10028.7	0.9	1.28	0.781	0.981
TGFB_SP_89	14662.1	0.53	1.504	0.665	0.798
TGFB_SP_90	15243.1	0.166	3.907	0.256	0.572
TGFB_SP_91	12014.5	0.329	4.087	0.245	0.758
TGFB_SP_92	15043.1	0.562	2.812	0.356	0.934
TGFB_SP_93	19247.9	0.103	6.433	0.155	0.38
TGFB_SP_94	15814.5	0.142	7.502	0.133	0.682
TGFB_SP_95	10895.4	0.535	3.005	0.333	0.903
TGFB_SP_96	32043.4	0.083	10.658	0.094	0.526
TGFB_SP_97	23486.1	0.277	2.903	0.345	0.551
TGFB_SP_98	22276.5	0.309	3.948	0.253	0.805
TGFB_SP_99	9414.43	0.47	3.343	0.299	0.895
TGFB_SP_100	12752.6	0.772	1.702	0.588	0.959
TGFB_SP_101	11385.9	0.21	1.507	0.664	0.401
TGFB_SP_102	9052.52	0.332	1.146	0.872	0.563
TGFB_SP_103	21157.5	0.061	5.834	0.171	0.263
TGFB_SP_104	17719.3	0.198	6.016	0.166	0.689
TGFB_SP_105	11533.5	0.224	2.669	0.375	0.565
TGFB_SP_106	12219.2	0.178	4.886	0.205	0.56
TGFB_SP_107	9895.39	0.616	2.33	0.429	0.946
TGFB_SP_108	11062.1	0.61	3.14	0.318	0.956
TGFB_SP_109	11666.8	0.699	1.501	0.666	0.935
TGFB_SP_110	12262.1	0.72	1.998	0.501	0.973
TGFB_SP_111	16947.9	0.131	5.857	0.171	0.453
TGFB_SP_112	19476.5	0.162	3.342	0.299	0.507
TGFB_SP_113	20471.7	0.069	7.547	0.133	0.356
TGFB_SP_114	16157.4	0.418	4.496	0.222	0.83
TGFB_SP_115	15862.2	0.22	2.902	0.345	0.523
TGFB_SP_116	20138.4	0.246	4.339	0.23	0.742
TGFB_SP_117	20043.2	0.225	3.695	0.271	0.649
TGFB_SP_118	23943.2	0.305	2.983	0.335	0.709
TGFB_SP_119	16914.6	0.409	1.282	0.78	0.677
TGFB_SP_120	23086.1	0.093	2.715	0.368	0.313
TGFB_SP_121	11504.9	0.221	3.114	0.321	0.608
TGFB_SP_122	14690.7	0.163	5.626	0.178	0.659
TGFB_SP_123	17605	0.291	2.499	0.4	0.681
TGFB_SP_124	15990.7	0.156	5.498	0.182	0.611
TGFB_SP_125	21452.7	0.535	1.52	0.658	0.799
TGFB_SP_126	14547.8	0.193	2.764	0.362	0.452
TGFB_SP_127	18252.7	0.217	5.293	0.189	0.685
TGFB_SP_128	14047.8	0.514	1.462	0.684	0.813
TGFB_SP_129	12990.7	0.388	3.754	0.266	0.883
TGFB_SP_130	13305	0.164	6.113	0.164	0.638
TGFB_SP_131	16109.8	0.101	6.248	0.16	0.487
TGFB_SP_132	24162.3	0.176	3.842	0.26	0.48
TGFB_SP_133	28771.9	0.139	2.578	0.388	0.306
TGFB_SP_134	28948.1	0.13	8.855	0.113	0.628
TGFB_SP_135	22357.5	0.1	4.302	0.232	0.307
TGFB_SP_136	13876.4	0.184	2.262	0.442	0.428
TGFB_SP_137	17495.5	0.155	9.313	0.107	0.707
TGFB_SP_138	19290.8	0.11	4.302	0.232	0.292
TGFB_SP_139	11785.9	0.125	2.609	0.383	0.338
TGFB_SP_140	18133.6	0.078	4.609	0.217	0.227
TGFB_SP_141	13605	0.272	3.698	0.27	0.755
TGFB_SP_142	16138.3	0.252	1.391	0.719	0.464
TGFB_SP_143	12590.7	0.222	3.316	0.302	0.577
TGFB_SP_144	12038.3	0.334	4.286	0.233	0.85
TGFB_SP_145	18914.6	0.154	4.296	0.233	0.461
TGFB_SP_146	24333.7	0.205	2.626	0.381	0.466
TGFB_SP_147	19524.1	0.453	2.486	0.402	0.779
TGFB_SP_148	11485.9	0.313	4.573	0.219	0.806
TGFB_SP_149	15933.6	0.496	3.621	0.276	0.947
TGFB_SP_150	21948	0.27	2.469	0.405	0.634
TGFB_SP_151	24024.2	0.13	11.314	0.088	0.64
TGFB_SP_152	17105	0.265	3.617	0.276	0.723
TGFB_SP_153	15428.8	0.229	4.649	0.215	0.733
TGFB_SP_154	18190.8	0.212	3.978	0.251	0.604
TGFB_SP_155	13285.9	0.294	2.82	0.355	0.603
TGFB_SP_156	13824	0.16	4.46	0.224	0.518
TGFB_SP_157	16924.1	0.238	5.117	0.195	0.684
TGFB_SP_158	17133.6	0.167	3.745	0.267	0.543
TGFB_SP_159	24929	0.18	4.537	0.22	0.583
TGFB_SP_160	9776.34	0.648	2.598	0.385	0.945
TGFB_SP_161	10433.5	0.736	1.122	0.892	0.943
TGFB_SP_162	8928.71	0.633	1.653	0.605	0.906
TGFB_SP_163	16976.5	0.303	3.441	0.291	0.795
TGFB_SP_164	17314.6	0.484	2.662	0.376	0.86
TGFB_SP_165	14785.9	0.19	3.408	0.293	0.491
TGFB_SP_166	14262.1	0.174	3.347	0.299	0.516
TGFB_SP_167	17981.2	0.229	2.981	0.335	0.636
TGFB_SP_168	14171.7	0.071	4.089	0.245	0.192
TGFB_SP_169	29062.4	0.173	3.752	0.267	0.493
TGFB_SP_170	23624.2	0.374	4.124	0.242	0.91
TGFB_SP_171	14324	0.575	1.839	0.544	0.907
TGFB_SP_172	14057.4	0.67	2.218	0.451	0.905
TGFB_SP_173	14638.3	0.393	1.937	0.516	0.731
TGFB_SP_174	13328.8	0.631	2.188	0.457	0.922
TGFB_SP_175	10224	0.33	2.63	0.38	0.756
TGFB_SP_176	17766.9	0.264	2.115	0.473	0.587
TGFB_SP_177	12633.5	0.514	1.693	0.591	0.836
TGFB_SP_178	22457.5	0.107	5.96	0.168	0.538
TGFB_SP_179	16586	0.545	2.287	0.437	0.835
TGFB_SP_180	10857.3	0.435	3.943	0.254	0.93
TGFB_SP_181	20343.2	0.188	5.087	0.197	0.692
TGFB_SP_182	11833.5	0.193	5.302	0.189	0.683
TGFB_SP_183	13443.1	0.422	2.124	0.471	0.759
TGFB_SP_184	9866.82	0.649	2.432	0.411	0.921
TGFB_SP_185	8114.41	0.686	2.227	0.449	0.954
TGFB_SP_186	16690.7	0.23	5.861	0.171	0.751
TGFB_SP_187	13943.1	0.532	2.615	0.382	0.877
TGFB_SP_188	14914.5	0.306	3.888	0.257	0.775
TGFB_SP_189	10457.3	0.603	2.694	0.371	0.929
TGFB_SP_190	19024.1	0.24	3.947	0.253	0.712
TGFB_SP_191	31233.8	0.118	7.803	0.128	0.534
TGFB_SP_192	11157.3	0.629	2.697	0.371	0.92
TGFB_SP_193	12200.2	0.494	2.806	0.356	0.906
TGFB_SP_194	18309.8	0.287	4.319	0.232	0.749
TGFB_SP_195	16986	0.469	2.909	0.344	0.871
TGFB_SP_196	20562.2	0.217	3.818	0.262	0.576
TGFB_SP_197	15438.3	0.309	1.444	0.692	0.544
TGFB_SP_198	15109.8	0.309	1.38	0.725	0.567
TGFB_SP_199	14514.5	0.148	4.978	0.201	0.577
TGFB_SP_200	15762.2	0.489	2.553	0.392	0.788

## Sheet: Table S5
Cell_ID	Area (um2)	Circ.	AR	Round	Solidity			Area (um2)	Circ	AR	Round	Solidity
Control_1	14238.3	0.3	1.9	0.5	0.6		Control mean	15903.3	0.412663	3.366	0.366854	0.78
Control_2	18114.6	0.4	2.6	0.4	0.8		Control SD	4704.91	0.18275	1.70802	0.16803	0.159143
Control_3	17881.2	0.3	5.6	0.2	0.8		TGFB mean	13627	0.348779	3.963	0.316966	0.765
Control_4	13566.9	0.2	5.6	0.2	0.7		TGFB SD	4139.42	0.176108	1.81754	0.169617	0.176723
Control_5	14628.8	0.6	2.6	0.4	0.9		TGFB + SP600125 mean	12579.7	0.371934	3.5355	0.333	0.7895
Control_6	11995.4	0.6	1.8	0.5	0.8		TGFB + SP600125 SD	3379.63	0.148537	1.32929	0.152734	0.135022
Control_7	17209.8	0.1	6.8	0.1	0.6		TTEST (Control vs TGFB)	4.3846e-07	0.000416012	0.000782344	0.00331227	0.372937
Control_8	23600.4	0.2	4.4	0.2	0.5		TTEST (TGFB vs TGFB + SP60012)	0.00583634	0.156004	0.00755858	0.321084	0.120047
Control_9	17533.6	0.4	2.6	0.4	0.8
Control_10	11490.7	0.4	3.3	0.3	0.8		statistical significance
Control_11	19733.6	0.5	1.4	0.7	0.8		n.s.
Control_12	21428.9	0.5	2.3	0.4	0.8		p < 0.01
Control_13	14371.7	0.5	1.6	0.6	0.8		p < 0.001
Control_14	17633.6	0.3	4.6	0.2	0.8
Control_15	21243.2	0.7	2.3	0.4	0.9
Control_16	21757.5	0.3	2.8	0.4	0.7
Control_17	29852.8	0.4	2.3	0.4	0.8
Control_18	20781.3	0.05811	6.1	0.2	0.2
Control_19	9228.72	0.5	1.8	0.5	0.8
Control_20	8833.47	0.6	2.6	0.4	0.9
Control_21	14114.5	0.6	2.6	0.4	0.9
Control_22	17700.3	0.03472	14	0.07125	0.2
Control_23	13052.6	0.5	1.6	0.6	0.8
Control_24	21657.5	0.3	4.7	0.2	0.7
Control_25	22643.2	0.7	2.1	0.5	0.9
Control_26	13709.7	0.5	2.9	0.3	0.9
Control_27	14447.8	0.8	1.8	0.5	0.9
Control_28	14990.7	0.06187	10	0.09957	0.4
Control_29	20243.2	0.4	2	0.5	0.7
Control_30	14285.9	0.7	1.5	0.7	0.9
Control_31	17909.8	0.4	3.8	0.3	0.9
Control_32	18609.8	0.2	3.9	0.3	0.6
Control_33	17452.7	0.4	3.2	0.3	0.8
Control_34	18800.3	0.1	4.8	0.2	0.5
Control_35	18081.2	0.6	2.1	0.5	0.9
Control_36	20095.6	0.6	1.5	0.7	0.8
Control_37	16562.2	0.5	2.6	0.4	0.9
Control_38	21967	0.5	2.1	0.5	0.9
Control_39	25162.3	0.2	1.6	0.6	0.3
Control_40	17986	0.9	1.5	0.7	1
Control_41	13124	0.3	4.8	0.2	0.8
Control_42	15452.6	0.5	2.3	0.4	0.9
Control_43	22100.3	0.4	1.2	0.8	0.7
Control_44	24271.8	0.3	2.8	0.4	0.7
Control_45	27009.9	0.2	4.2	0.2	0.7
Control_46	20586	0.3	1.4	0.7	0.6
Control_47	27281.4	0.3	4.1	0.2	0.8
Control_48	24105.1	0.3	4	0.3	0.8
Control_49	21062.2	0.3	4.5	0.2	0.8
Control_50	16728.8	0.6	1.8	0.5	0.9
Control_51	20290.8	0.6	1.5	0.7	0.9
Control_52	13543.1	0.7	1.5	0.7	0.9
Control_53	12533.5	0.5	3.3	0.3	0.9
Control_54	9838.25	0.3	3.8	0.3	0.8
Control_55	7752.5	0.8	1.7	0.6	0.9
Control_56	8585.85	0.7	2.1	0.5	0.9
Control_57	13885.9	0.5	2.9	0.3	0.9
Control_58	23986.1	0.2	8.6	0.1	0.6
Control_59	22376.5	0.1	5.5	0.2	0.4
Control_60	15276.4	0.3	2.9	0.3	0.7
Control_61	15105	0.4	3.7	0.3	0.9
Control_62	22852.7	0.2	6.2	0.2	0.6
Control_63	9695.39	0.5	3.2	0.3	0.9
Control_64	13624	0.5	3.4	0.3	0.9
Control_65	11028.7	0.5	1.8	0.5	0.8
Control_66	16076.4	0.1	7.2	0.1	0.6
Control_67	11752.6	0.2	3.9	0.3	0.6
Control_68	12866.9	0.5	3.3	0.3	0.9
Control_69	12705	0.5	2.6	0.4	0.8
Control_70	15743.1	0.6	2.3	0.4	0.9
Control_71	15266.9	0.5	3.3	0.3	0.9
Control_72	22438.4	0.3	3.7	0.3	0.8
Control_73	12028.8	0.8	1.9	0.5	0.9
Control_74	25238.5	0.7	2.1	0.5	0.9
Control_75	30062.4	0.3	1.7	0.6	0.5
Control_76	19357.4	0.3	2.9	0.3	0.6
Control_77	14105	0.4	3.7	0.3	0.9
Control_78	15514.5	0.3	3.6	0.3	0.8
Control_79	14209.7	0.7	1.9	0.5	0.9
Control_80	14366.9	0.6	2.2	0.5	0.9
Control_81	16914.6	0.2	5.3	0.2	0.8
Control_82	14128.8	0.6	2.1	0.5	0.9
Control_83	25933.7	0.7	1.3	0.8	0.9
Control_84	18409.8	0.8	1.1	0.9	0.9
Control_85	21100.3	0.6	2.7	0.4	0.9
Control_86	9947.77	0.3	4.3	0.2	0.8
Control_87	17181.2	0.6	1.6	0.6	0.9
Control_88	11938.3	0.5	2.7	0.4	0.9
Control_89	12981.2	0.3	4	0.2	0.8
Control_90	19157.4	0.7	2	0.5	0.9
Control_91	12500.2	0.3	5.1	0.2	0.8
Control_92	20390.8	0.6	2.7	0.4	0.9
Control_93	21757.5	0.5	3.2	0.3	0.9
Control_94	20252.7	0.4	2.4	0.4	0.8
Control_95	13552.6	0.3	3.6	0.3	0.8
Control_96	19228.9	0.4	3.8	0.3	0.9
Control_97	13690.7	0.2	5.3	0.2	0.5
Control_98	20790.8	0.5	1.8	0.6	0.8
Control_99	18890.8	0.2	4	0.3	0.5
Control_100	10114.4	0.7	2	0.5	0.9
Control_101	13395.4	0.3	4.9	0.2	0.8
Control_102	14214.5	0.4	4	0.2	0.9
Control_103	13090.7	0.5	2.1	0.5	0.8
Control_104	8623.94	0.7	2.2	0.4	0.9
Control_105	12971.6	0.09503	6.2	0.2	0.4
Control_106	14933.6	0.5	3.5	0.3	0.9
Control_107	16157.4	0.4	1.4	0.7	0.6
Control_108	14395.5	0.4	5.4	0.2	0.9
Control_109	16266.9	0.4	1.3	0.8	0.7
Control_110	17019.3	0.5	3.2	0.3	0.8
Control_111	24100.4	0.2	5.4	0.2	0.6
Control_112	19243.2	0.4	3.5	0.3	0.8
Control_113	17338.4	0.4	1.9	0.5	0.7
Control_114	12362.1	0.2	3.5	0.3	0.7
Control_115	15238.3	0.5	2.4	0.4	0.9
Control_116	16090.7	0.3	5	0.2	0.8
Control_117	12738.3	0.8	1.6	0.6	1
Control_118	11985.9	0.4	2.8	0.4	0.9
Control_119	11404.9	0.5	2.7	0.4	0.9
Control_120	9976.35	0.6	2.8	0.4	0.9
Control_121	17466.9	0.2	8.3	0.1	0.7
Control_122	11747.8	0.4	2.7	0.4	0.8
Control_123	11114.5	0.5	3.1	0.3	0.9
Control_124	11424	0.6	2.8	0.4	0.9
Control_125	12671.6	0.5	2.4	0.4	0.9
Control_126	24209.9	0.2	3.1	0.3	0.6
Control_127	19857.5	0.1	6.5	0.2	0.5
Control_128	18062.2	0.4	3.8	0.3	0.9
Control_129	15543.1	0.3	4.3	0.2	0.8
Control_130	11400.2	0.4	1.3	0.8	0.6
Control_131	15671.7	0.7	1.7	0.6	0.9
Control_132	18066.9	0.4	2	0.5	0.7
Control_133	14362.1	0.3	1.7	0.6	0.5
Control_134	11033.5	0.5	2.4	0.4	0.9
Control_135	13143.1	0.3	2.7	0.4	0.7
Control_136	13347.8	0.2	5.4	0.2	0.7
Control_137	14590.7	0.2	3.7	0.3	0.6
Control_138	9971.58	0.8	1.5	0.7	0.9
Control_139	10676.4	0.5	3.1	0.3	0.9
Control_140	18709.8	0.3	3.7	0.3	0.8
Control_141	12328.8	0.6	2.6	0.4	0.9
Control_142	14185.9	0.6	2.2	0.4	0.9
Control_143	16443.1	0.5	3.2	0.3	0.9
Control_144	13357.4	0.1	7.5	0.1	0.7
Control_145	14028.8	0.1	2.2	0.5	0.3
Control_146	19281.3	0.2	4.7	0.2	0.6
Control_147	13243.1	0.5	2.9	0.3	0.8
Control_148	14747.9	0.1	4.9	0.2	0.5
Control_149	12085.9	0.2	4.7	0.2	0.5
Control_150	20557.5	0.5	2.8	0.4	0.9
Control_151	14685.9	0.4	4.4	0.2	0.9
Control_152	20267	0.6	1.5	0.7	0.9
Control_153	23790.8	0.4	2.9	0.3	0.9
Control_154	17605	0.3	1.8	0.6	0.6
Control_155	19771.7	0.2	5.6	0.2	0.6
Control_156	13881.2	0.4	4.1	0.2	0.9
Control_157	18519.3	0.2	4.7	0.2	0.6
Control_158	27186.1	0.2	4.8	0.2	0.6
Control_159	12643.1	0.3	3.6	0.3	0.7
Control_160	18962.2	0.2	3.3	0.3	0.5
Control_161	13671.6	0.5	2.2	0.5	0.9
Control_162	19800.3	0.4	3.2	0.3	0.9
Control_163	22676.5	0.4	2.1	0.5	0.8
Control_164	24467.1	0.4	4.1	0.2	0.9
Control_165	12309.7	0.2	5.1	0.2	0.6
Control_166	13719.3	0.2	6.1	0.2	0.7
Control_167	15952.6	0.2	6.3	0.2	0.8
Control_168	9766.82	0.3	4.3	0.2	0.8
Control_169	14143.1	0.1	5.7	0.2	0.6
Control_170	15238.3	0.3	4.4	0.2	0.8
Control_171	15986	0.4	2.7	0.4	0.9
Control_172	6309.62	0.5	3.6	0.3	0.9
Control_173	6585.82	0.7	2.3	0.4	1
Control_174	17971.7	0.4	3.9	0.3	0.9
Control_175	13971.6	0.2	6.9	0.1	0.8
Control_176	20128.9	0.4	4	0.2	0.9
Control_177	9909.68	0.5	2.6	0.4	0.9
Control_178	7566.79	0.6	2.7	0.4	0.9
Control_179	11990.7	0.5	3.4	0.3	0.9
Control_180	19895.5	0.4	3.3	0.3	0.9
Control_181	10924	0.0829	2.9	0.3	0.2
Control_182	15133.6	0.4	4.2	0.2	0.9
Control_183	12614.5	0.7	2.6	0.4	0.9
Control_184	9676.34	0.4	4	0.2	0.8
Control_185	7752.5	0.4	3.1	0.3	0.9
Control_186	9981.11	0.5	3.7	0.3	0.9
Control_187	17366.9	0.4	3.5	0.3	0.9
Control_188	9866.82	0.5	1.6	0.6	0.9
Control_189	13038.3	0.6	1.5	0.7	0.9
Control_190	12671.6	0.4	3	0.3	0.8
Control_191	13471.6	0.2	4.6	0.2	0.5
Control_192	14643.1	0.6	2.7	0.4	0.9
Control_193	16405	0.6	1.4	0.7	0.9
Control_194	8414.42	0.3	3.5	0.3	0.7
Control_195	11104.9	0.4	4.5	0.2	0.9
Control_196	9766.82	0.6	3.4	0.3	0.9
Control_197	12652.6	0.2	4	0.3	0.7
Control_198	9990.63	0.5	2.9	0.3	0.9
Control_199	12171.6	0.5	2.4	0.4	0.9
Control_200	11466.8	0.4	2.6	0.4	0.7
TGFB_1	15109.8	0.1	7	0.1	0.6
TGFB_2	14781.2	0.2	5.6	0.2	0.7
TGFB_3	18628.9	0.4	4.8	0.2	0.9
TGFB_4	12181.1	0.4	1.1	0.9	0.7
TGFB_5	19171.7	0.2	2.7	0.4	0.5
TGFB_6	16676.5	0.3	3.7	0.3	0.7
TGFB_7	8919.19	0.2	5.1	0.2	0.5
TGFB_8	8371.56	0.2	2.9	0.3	0.4
TGFB_9	6166.76	0.3	4.9	0.2	0.8
TGFB_10	16476.4	0.3	5.5	0.2	0.9
TGFB_11	13766.9	0.3	5	0.2	0.8
TGFB_12	20943.2	0.4	2.2	0.5	0.7
TGFB_13	12776.4	0.7	1.9	0.5	0.9
TGFB_14	13919.3	0.1	5.1	0.2	0.5
TGFB_15	9919.2	0.3	1.6	0.6	0.5
TGFB_16	6095.33	0.4	2.9	0.3	0.8
TGFB_17	15319.3	0.2	5.4	0.2	0.8
TGFB_18	7947.74	0.7	2.1	0.5	1
TGFB_19	16528.8	0.3	4.5	0.2	0.9
TGFB_20	12857.3	0.3	4.1	0.2	0.6
TGFB_21	11195.4	0.3	4.5	0.2	0.8
TGFB_22	13471.6	0.2	4	0.2	0.7
TGFB_23	13047.8	0.3	3.2	0.3	0.7
TGFB_24	14681.2	0.4	4.3	0.2	0.9
TGFB_25	12614.5	0.1	4.5	0.2	0.6
TGFB_26	9404.91	0.3	3.6	0.3	0.9
TGFB_27	19328.9	0.2	9.5	0.1	0.8
TGFB_28	12714.5	0.2	3.2	0.3	0.7
TGFB_29	19057.4	0.4	3.8	0.3	0.8
TGFB_30	19362.2	0.2	6.1	0.2	0.8
TGFB_31	23452.7	0.2	2.3	0.4	0.4
TGFB_32	22957.5	0.3	2.1	0.5	0.6
TGFB_33	13471.6	0.08029	4.2	0.2	0.2
TGFB_34	13262.1	0.3	5.1	0.2	0.8
TGFB_35	9738.25	0.1	3.9	0.3	0.5
TGFB_36	10752.5	0.2	6.3	0.2	0.8
TGFB_37	9209.67	0.5	3.1	0.3	0.9
TGFB_38	11690.7	0.4	4.5	0.2	0.9
TGFB_39	12966.9	0.05083	6.7	0.1	0.3
TGFB_40	9081.09	0.04045	5.5	0.2	0.1
TGFB_41	7247.73	0.2	3.7	0.3	0.7
TGFB_42	11804.9	0.3	5.9	0.2	0.9
TGFB_43	11252.6	0.5	3.3	0.3	0.9
TGFB_44	23862.3	0.7	2.1	0.5	1
TGFB_45	7571.55	0.8	1.6	0.6	0.9
TGFB_46	7709.64	0.8	1.9	0.5	1
TGFB_47	21119.4	0.5	3.5	0.3	0.9
TGFB_48	13195.4	0.3	1.8	0.6	0.6
TGFB_49	10752.5	0.5	3.1	0.3	0.9
TGFB_50	11562.1	0.2	3.7	0.3	0.5
TGFB_51	11276.4	0.1	3.5	0.3	0.4
TGFB_52	11714.5	0.6	1.6	0.6	0.8
TGFB_53	7838.22	0.3	3.2	0.3	0.8
TGFB_54	8328.7	0.7	1.2	0.9	0.9
TGFB_55	10695.4	0.4	2.5	0.4	0.8
TGFB_56	10233.5	0.3	3.9	0.3	0.9
TGFB_57	10214.4	0.6	1.5	0.7	0.9
TGFB_58	14128.8	0.6	1.6	0.6	0.8
TGFB_59	14647.8	0.1	6.6	0.2	0.7
TGFB_60	11666.8	0.3	4.6	0.2	0.8
TGFB_61	17986	0.3	1.5	0.7	0.6
TGFB_62	9447.77	0.5	3.1	0.3	0.9
TGFB_63	17409.8	0.2	1.4	0.7	0.4
TGFB_64	6528.67	0.4	3.3	0.3	0.9
TGFB_65	11381.1	0.1	3.7	0.3	0.5
TGFB_66	13847.8	0.1	4.8	0.2	0.6
TGFB_67	19367	0.3	5.5	0.2	0.8
TGFB_68	24643.2	0.1	5.8	0.2	0.4
TGFB_69	12324	0.5	2.8	0.4	0.9
TGFB_70	16328.8	0.4	4.2	0.2	0.9
TGFB_71	16814.5	0.4	4.9	0.2	0.9
TGFB_72	22024.2	0.4	3.4	0.3	0.9
TGFB_73	9933.49	0.5	2.9	0.4	0.9
TGFB_74	16309.8	0.2	6.5	0.2	0.8
TGFB_75	13019.3	0.5	3.6	0.3	0.9
TGFB_76	10085.9	0.4	3.7	0.3	0.9
TGFB_77	8471.56	0.4	2.8	0.4	0.9
TGFB_78	9062.05	0.6	2.8	0.4	0.9
TGFB_79	8304.89	0.7	1.9	0.5	1
TGFB_80	10724	0.3	5.8	0.2	0.9
TGFB_81	16357.4	0.1	10.2	0.09772	0.5
TGFB_82	10895.4	0.8	1.5	0.7	0.9
TGFB_83	13909.7	0.05697	7.7	0.1	0.4
TGFB_84	8519.18	0.1	5.7	0.2	0.5
TGFB_85	11481.1	0.2	6.8	0.1	0.9
TGFB_86	11476.4	0.7	2.2	0.4	1
TGFB_87	8809.66	0.4	4.4	0.2	0.9
TGFB_88	12295.4	0.4	3.6	0.3	0.9
TGFB_89	11662.1	0.3	4.8	0.2	0.9
TGFB_90	13405	0.4	4.2	0.2	0.9
TGFB_91	23895.6	0.4	4.5	0.2	0.9
TGFB_92	18852.7	0.3	3.6	0.3	0.8
TGFB_93	20467	0.3	6.1	0.2	0.9
TGFB_94	22005.1	0.2	1.3	0.8	0.5
TGFB_95	15928.8	0.3	6.1	0.2	0.8
TGFB_96	14100.2	0.4	4.3	0.2	0.9
TGFB_97	10643	0.8	1.5	0.7	1
TGFB_98	16790.7	0.3	3	0.3	0.6
TGFB_99	22862.3	0.4	3.3	0.3	0.8
TGFB_100	15952.6	0.5	3.2	0.3	0.9
TGFB_101	23505.1	0.1	9.1	0.1	0.6
TGFB_102	14633.6	0.3	4.9	0.2	0.8
TGFB_103	8804.9	0.6	2.9	0.3	0.9
TGFB_104	11333.5	0.5	2.6	0.4	0.9
TGFB_105	18152.7	0.4	2.5	0.4	0.9
TGFB_106	16200.3	0.1	3.5	0.3	0.3
TGFB_107	16457.4	0.07382	5.7	0.2	0.3
TGFB_108	10700.2	0.3	6.3	0.2	0.8
TGFB_109	11947.8	0.2	5.4	0.2	0.7
TGFB_110	16038.3	0.5	2.8	0.4	0.9
TGFB_111	11828.8	0.4	4	0.3	0.9
TGFB_112	11466.8	0.3	3.6	0.3	0.8
TGFB_113	17490.8	0.5	3.3	0.3	0.9
TGFB_114	13143.1	0.4	3.5	0.3	0.9
TGFB_115	16476.4	0.5	3	0.3	0.9
TGFB_116	18095.5	0.07078	9.8	0.1	0.4
TGFB_117	15838.3	0.2	4.8	0.2	0.7
TGFB_118	8709.66	0.4	2.8	0.4	0.8
TGFB_119	13809.7	0.5	3.4	0.3	0.9
TGFB_120	7633.45	0.7	2.1	0.5	0.9
TGFB_121	7262.02	0.4	1.8	0.6	0.8
TGFB_122	12876.4	0.2	5.5	0.2	0.7
TGFB_123	8762.04	0.5	3.2	0.3	0.9
TGFB_124	12628.8	0.2	6.9	0.1	0.6
TGFB_125	14324	0.2	4	0.2	0.6
TGFB_126	13514.5	0.4	1.2	0.8	0.6
TGFB_127	11243	0.7	1.1	0.9	0.9
TGFB_128	12514.5	0.4	2.6	0.4	0.8
TGFB_129	17690.8	0.08272	8.1	0.1	0.4
TGFB_130	19081.3	0.4	2	0.5	0.7
TGFB_131	15876.4	0.1	6	0.2	0.5
TGFB_132	10228.7	0.3	3.7	0.3	0.8
TGFB_133	16976.5	0.6	1.4	0.7	0.9
TGFB_134	14466.9	0.4	3.6	0.3	0.9
TGFB_135	15857.4	0.1	6.9	0.1	0.6
TGFB_136	17095.5	0.2	2.6	0.4	0.5
TGFB_137	18900.3	0.2	4.3	0.2	0.7
TGFB_138	10166.8	0.9	1.6	0.6	1
TGFB_139	14590.7	0.3	4.4	0.2	0.9
TGFB_140	13147.8	0.2	3.5	0.3	0.4
TGFB_141	10971.6	0.5	2.5	0.4	0.9
TGFB_142	9733.49	0.4	4.2	0.2	0.9
TGFB_143	13157.3	0.1	9.9	0.1	0.6
TGFB_144	11952.6	0.5	3.7	0.3	0.9
TGFB_145	12214.5	0.5	2.7	0.4	0.9
TGFB_146	12785.9	0.5	3.4	0.3	0.9
TGFB_147	12719.2	0.5	1.2	0.8	0.8
TGFB_148	18733.6	0.3	3.3	0.3	0.8
TGFB_149	12757.3	0.5	2.3	0.4	0.9
TGFB_150	8885.85	0.3	4.8	0.2	0.8
TGFB_151	15866.9	0.3	2	0.5	0.6
TGFB_152	9847.77	0.5	2.5	0.4	0.8
TGFB_153	19386	0.4	4	0.2	0.9
TGFB_154	10338.3	0.3	4.8	0.2	0.8
TGFB_155	16871.7	0.2	5.2	0.2	0.7
TGFB_156	15509.8	0.3	4.5	0.2	0.9
TGFB_157	13500.2	0.1	3.6	0.3	0.5
TGFB_158	9952.54	0.4	3.6	0.3	0.9
TGFB_159	14495.5	0.6	2.1	0.5	0.9
TGFB_160	14719.3	0.3	5.4	0.2	0.8
TGFB_161	17200.3	0.1	10.5	0.09543	0.6
TGFB_162	16605	0.3	4.8	0.2	0.8
TGFB_163	18814.6	0.3	3.3	0.3	0.8
TGFB_164	9195.38	0.3	5.1	0.2	0.8
TGFB_165	17566.9	0.3	2.7	0.4	0.8
TGFB_166	20728.9	0.3	4.9	0.2	0.9
TGFB_167	14752.6	0.4	3.9	0.3	0.8
TGFB_168	14138.3	0.2	6.8	0.1	0.8
TGFB_169	14171.7	0.2	4.7	0.2	0.6
TGFB_170	11204.9	0.4	4	0.2	0.9
TGFB_171	8152.51	0.4	3.3	0.3	0.9
TGFB_172	12657.3	0.3	4.2	0.2	0.8
TGFB_173	8704.9	0.6	2.5	0.4	0.9
TGFB_174	9333.48	0.2	5	0.2	0.5
TGFB_175	13733.5	0.4	3.6	0.3	0.9
TGFB_176	9333.48	0.4	3.3	0.3	0.8
TGFB_177	15238.3	0.2	3.5	0.3	0.7
TGFB_178	9447.77	0.5	4.1	0.2	0.9
TGFB_179	14362.1	0.3	5	0.2	0.9
TGFB_180	12057.3	0.5	2	0.5	0.9
TGFB_181	11762.1	0.4	2	0.5	0.8
TGFB_182	13100.2	0.4	3.8	0.3	0.9
TGFB_183	13185.9	0.5	3.2	0.3	0.9
TGFB_184	15014.5	0.4	3.6	0.3	0.9
TGFB_185	11324	0.3	5.7	0.2	0.8
TGFB_186	8333.46	0.1	5.3	0.2	0.5
TGFB_187	10343	0.2	3.9	0.3	0.6
TGFB_188	10962.1	0.3	6.4	0.2	0.9
TGFB_189	27052.8	0.6	1.5	0.6	0.8
TGFB_190	19376.5	0.5	3.9	0.3	0.9
TGFB_191	23214.6	0.1	6.8	0.1	0.6
TGFB_192	9919.2	0.2	5.8	0.2	0.7
TGFB_193	15414.5	0.4	3	0.3	0.9
TGFB_194	8814.42	0.3	4	0.2	0.9
TGFB_195	14466.9	0.2	3.3	0.3	0.7
TGFB_196	13285.9	0.6	3.3	0.3	1
TGFB_197	10666.8	0.5	1.6	0.6	0.8
TGFB_198	16652.6	0.3	5.2	0.2	0.7
TGFB_199	9543.01	0.4	3.8	0.3	0.9
TGFB_200	12543.1	0.6	1.5	0.7	0.9
TGFB_SP_1	8938.24	0.7	1.9	0.5	0.9
TGFB_SP_2	13052.6	0.2	5.2	0.2	0.7
TGFB_SP_3	12043	0.4	2.1	0.5	0.7
TGFB_SP_4	9257.29	0.9	1.3	0.8	1
TGFB_SP_5	10462.1	0.4	4.4	0.2	0.9
TGFB_SP_6	11424	0.2	4	0.3	0.6
TGFB_SP_7	8700.14	0.4	3.5	0.3	0.9
TGFB_SP_8	13595.5	0.4	3.3	0.3	0.9
TGFB_SP_9	13443.1	0.3	1.6	0.6	0.6
TGFB_SP_10	10609.7	0.5	2.5	0.4	0.8
TGFB_SP_11	10362.1	0.4	3.7	0.3	0.9
TGFB_SP_12	9338.24	0.6	1.7	0.6	0.9
TGFB_SP_13	15824.1	0.3	5.3	0.2	0.9
TGFB_SP_14	12143	0.2	3.1	0.3	0.7
TGFB_SP_15	8814.42	0.3	4.1	0.2	0.8
TGFB_SP_16	7481.07	0.5	3	0.3	0.9
TGFB_SP_17	12105	0.3	4.3	0.2	0.9
TGFB_SP_18	9966.82	0.4	3	0.3	0.8
TGFB_SP_19	12281.1	0.2	5.6	0.2	0.8
TGFB_SP_20	10638.3	0.6	3.3	0.3	0.9
TGFB_SP_21	13266.9	0.4	3.4	0.3	0.9
TGFB_SP_22	7566.79	0.2	3.1	0.3	0.7
TGFB_SP_23	11419.2	0.2	4.7	0.2	0.8
TGFB_SP_24	12728.8	0.6	2.6	0.4	0.9
TGFB_SP_25	14752.6	0.3	5.1	0.2	0.8
TGFB_SP_26	12966.9	0.2	5.3	0.2	0.6
TGFB_SP_27	13400.2	0.5	2.7	0.4	0.9
TGFB_SP_28	11995.4	0.4	3.9	0.3	0.9
TGFB_SP_29	13500.2	0.4	1.5	0.7	0.7
TGFB_SP_30	14400.2	0.5	2.9	0.3	0.9
TGFB_SP_31	12847.8	0.3	5.3	0.2	0.8
TGFB_SP_32	10471.6	0.7	2	0.5	0.9
TGFB_SP_33	9409.67	0.5	3.3	0.3	0.9
TGFB_SP_34	12552.6	0.3	5.2	0.2	0.9
TGFB_SP_35	11914.5	0.2	4.9	0.2	0.6
TGFB_SP_36	18000.3	0.4	3.7	0.3	0.9
TGFB_SP_37	12143	0.6	1.1	0.9	0.8
TGFB_SP_38	13562.1	0.2	4.7	0.2	0.6
TGFB_SP_39	13871.6	0.5	3.5	0.3	0.9
TGFB_SP_40	9714.44	0.5	2.8	0.4	0.9
TGFB_SP_41	11409.7	0.2	5.7	0.2	0.7
TGFB_SP_42	12443.1	0.6	1.9	0.5	0.9
TGFB_SP_43	23933.7	0.2	5.6	0.2	0.6
TGFB_SP_44	12824	0.4	3.4	0.3	0.9
TGFB_SP_45	14176.4	0.4	4.5	0.2	0.9
TGFB_SP_46	10062.1	0.4	4.3	0.2	0.9
TGFB_SP_47	12705	0.3	2.9	0.3	0.6
TGFB_SP_48	12290.7	0.5	2.9	0.3	0.8
TGFB_SP_49	8033.46	0.4	3.3	0.3	0.9
TGFB_SP_50	11185.9	0.1	4.4	0.2	0.5
TGFB_SP_51	10947.8	0.3	4.4	0.2	0.8
TGFB_SP_52	16757.4	0.5	3	0.3	0.9
TGFB_SP_53	16700.3	0.3	5.4	0.2	0.8
TGFB_SP_54	18795.5	0.4	2.6	0.4	0.9
TGFB_SP_55	19595.5	0.1	9.2	0.1	0.6
TGFB_SP_56	9704.91	0.3	4.3	0.2	0.8
TGFB_SP_57	12714.5	0.4	3.1	0.3	0.8
TGFB_SP_58	20381.3	0.3	3.3	0.3	0.8
TGFB_SP_59	15976.4	0.6	2.2	0.5	0.9
TGFB_SP_60	15733.6	0.3	4.8	0.2	0.8
TGFB_SP_61	10547.8	0.5	3.1	0.3	0.9
TGFB_SP_62	14247.8	0.4	4.2	0.2	0.9
TGFB_SP_63	17295.5	0.3	4.7	0.2	0.9
TGFB_SP_64	14962.1	0.4	3	0.3	0.9
TGFB_SP_65	18514.6	0.2	6.4	0.2	0.8
TGFB_SP_66	15438.3	0.2	3.8	0.3	0.6
TGFB_SP_67	8566.8	0.3	4.1	0.2	0.8
TGFB_SP_68	10447.8	0.2	3.9	0.3	0.6
TGFB_SP_69	11804.9	0.4	4.7	0.2	0.9
TGFB_SP_70	11719.2	0.5	2.8	0.4	0.8
TGFB_SP_71	14566.9	0.2	6.9	0.1	0.8
TGFB_SP_72	8647.75	0.3	4.1	0.2	0.8
TGFB_SP_73	17981.2	0.3	1.3	0.8	0.5
TGFB_SP_74	15405	0.4	1.4	0.7	0.7
TGFB_SP_75	8733.47	0.3	5.7	0.2	0.8
TGFB_SP_76	8081.08	0.5	1.2	0.8	0.7
TGFB_SP_77	10762.1	0.3	3.6	0.3	0.7
TGFB_SP_78	9481.1	0.5	3.3	0.3	0.9
TGFB_SP_79	12185.9	0.6	1.8	0.6	0.9
TGFB_SP_80	10071.6	0.8	1.5	0.7	0.9
TGFB_SP_81	10476.4	0.7	1.5	0.7	0.9
TGFB_SP_82	9857.3	0.6	1.9	0.5	0.8
TGFB_SP_83	9933.49	0.2	4	0.3	0.6
TGFB_SP_84	10824	0.4	3.3	0.3	0.9
TGFB_SP_85	8542.99	0.5	3.3	0.3	0.9
TGFB_SP_86	13305	0.4	4.5	0.2	0.9
TGFB_SP_87	7719.17	0.5	3.2	0.3	1
TGFB_SP_88	12809.7	0.6	2.6	0.4	0.9
TGFB_SP_89	5919.14	0.1	3.5	0.3	0.5
TGFB_SP_90	13743.1	0.4	4.1	0.2	0.9
TGFB_SP_91	14976.4	0.2	3.6	0.3	0.5
TGFB_SP_92	8319.18	0.5	1.8	0.6	0.8
TGFB_SP_93	8557.28	0.3	4.3	0.2	0.8
TGFB_SP_94	8576.32	0.3	4.5	0.2	0.8
TGFB_SP_95	13776.4	0.3	1.9	0.5	0.5
TGFB_SP_96	16224.1	0.3	3.2	0.3	0.7
TGFB_SP_97	8590.61	0.4	3.9	0.3	0.9
TGFB_SP_98	9485.86	0.6	2	0.5	0.9
TGFB_SP_99	11738.3	0.4	2.9	0.3	0.9
TGFB_SP_100	7395.35	0.2	5.8	0.2	0.7
TGFB_SP_101	14476.4	0.5	2.3	0.4	0.9
TGFB_SP_102	9066.81	0.4	2.2	0.4	0.7
TGFB_SP_103	10481.1	0.4	3.6	0.3	0.9
TGFB_SP_104	9514.43	0.3	4.5	0.2	0.8
TGFB_SP_105	13738.3	0.6	1.6	0.6	0.8
TGFB_SP_106	20671.8	0.2	1.7	0.6	0.5
TGFB_SP_107	13662.1	0.1	6.6	0.2	0.5
TGFB_SP_108	21100.3	0.4	4.3	0.2	0.9
TGFB_SP_109	14571.7	0.4	4.3	0.2	0.9
TGFB_SP_110	13090.7	0.4	3.6	0.3	0.9
TGFB_SP_111	11666.8	0.3	2.9	0.3	0.7
TGFB_SP_112	16376.4	0.2	6.1	0.2	0.8
TGFB_SP_113	10724	0.6	2.4	0.4	0.9
TGFB_SP_114	23424.2	0.3	6.1	0.2	0.9
TGFB_SP_115	11866.9	0.5	2.7	0.4	0.9
TGFB_SP_116	11962.1	0.5	2.2	0.5	0.9
TGFB_SP_117	15838.3	0.4	3.7	0.3	0.8
TGFB_SP_118	16109.8	0.4	3.1	0.3	0.9
TGFB_SP_119	10419.2	0.4	3.3	0.3	0.9
TGFB_SP_120	13433.5	0.3	2.1	0.5	0.6
TGFB_SP_121	20557.5	0.2	2.6	0.4	0.4
TGFB_SP_122	9647.77	0.1	5.3	0.2	0.5
TGFB_SP_123	9914.44	0.3	3.2	0.3	0.8
TGFB_SP_124	15166.9	0.2	5.8	0.2	0.8
TGFB_SP_125	11943	0.3	3.9	0.3	0.8
TGFB_SP_126	8509.66	0.4	3.6	0.3	0.9
TGFB_SP_127	13166.9	0.5	2.7	0.4	0.9
TGFB_SP_128	10124	0.4	3	0.3	0.9
TGFB_SP_129	19019.3	0.2	6.5	0.2	0.8
TGFB_SP_130	17238.4	0.3	5.2	0.2	0.9
TGFB_SP_131	22628.9	0.3	5.3	0.2	0.9
TGFB_SP_132	16152.6	0.3	3.6	0.3	0.8
TGFB_SP_133	21795.6	0.5	1.2	0.8	0.8
TGFB_SP_134	10538.3	0.4	2.3	0.4	0.8
TGFB_SP_135	11014.5	0.3	2.1	0.5	0.7
TGFB_SP_136	14695.5	0.4	3.6	0.3	0.9
TGFB_SP_137	8395.37	0.5	2.8	0.4	0.9
TGFB_SP_138	16781.2	0.4	3.8	0.3	0.9
TGFB_SP_139	16124.1	0.2	4.9	0.2	0.6
TGFB_SP_140	9395.39	0.5	3.2	0.3	0.9
TGFB_SP_141	9752.53	0.3	2.5	0.4	0.7
TGFB_SP_142	11152.6	0.3	2.1	0.5	0.5
TGFB_SP_143	13271.6	0.3	3.5	0.3	0.9
TGFB_SP_144	12095.4	0.4	2.9	0.3	0.8
TGFB_SP_145	9114.43	0.4	3.3	0.3	0.9
TGFB_SP_146	12752.6	0.3	4.2	0.2	0.7
TGFB_SP_147	17547.9	0.4	1.6	0.6	0.7
TGFB_SP_148	9309.67	0.2	4.9	0.2	0.7
TGFB_SP_149	10690.6	0.6	1.8	0.6	0.9
TGFB_SP_150	12847.8	0.2	2.2	0.5	0.4
TGFB_SP_151	16581.2	0.4	3.3	0.3	0.8
TGFB_SP_152	10819.2	0.9	1.1	0.9	1
TGFB_SP_153	10081.1	0.2	4.5	0.2	0.6
TGFB_SP_154	15681.2	0.4	2.8	0.4	0.8
TGFB_SP_155	17690.8	0.2	5.3	0.2	0.7
TGFB_SP_156	10652.5	0.2	4.9	0.2	0.7
TGFB_SP_157	12181.1	0.4	4	0.3	0.9
TGFB_SP_158	5309.61	0.3	4.7	0.2	0.8
TGFB_SP_159	12333.5	0.08675	5.2	0.2	0.5
TGFB_SP_160	12724	0.4	3.6	0.3	0.8
TGFB_SP_161	15195.5	0.3	3.9	0.3	0.8
TGFB_SP_162	8057.27	0.5	2.5	0.4	0.9
TGFB_SP_163	14495.5	0.3	2.1	0.5	0.6
TGFB_SP_164	11471.6	0.5	3.8	0.3	0.9
TGFB_SP_165	18900.3	0.3	4.4	0.2	0.8
TGFB_SP_166	13505	0.2	6.3	0.2	0.7
TGFB_SP_167	11100.2	0.5	2	0.5	0.9
TGFB_SP_168	10228.7	0.6	2.8	0.4	0.9
TGFB_SP_169	9490.62	0.5	2.5	0.4	0.9
TGFB_SP_170	14033.6	0.3	3.6	0.3	0.8
TGFB_SP_171	12971.6	0.3	2.3	0.4	0.6
TGFB_SP_172	9171.57	0.6	2.5	0.4	0.9
TGFB_SP_173	11462.1	0.4	4	0.3	0.9
TGFB_SP_174	9909.68	0.5	3.4	0.3	0.9
TGFB_SP_175	10885.9	0.3	5	0.2	0.9
TGFB_SP_176	11981.1	0.5	3.2	0.3	0.9
TGFB_SP_177	10033.5	0.4	4.1	0.2	0.9
TGFB_SP_178	12247.8	0.3	4	0.2	0.9
TGFB_SP_179	14914.5	0.5	2	0.5	0.8
TGFB_SP_180	14885.9	0.4	1.6	0.6	0.7
TGFB_SP_181	18671.7	0.2	5.1	0.2	0.6
TGFB_SP_182	11914.5	0.3	4.3	0.2	0.7
TGFB_SP_183	14443.1	0.4	3.4	0.3	0.8
TGFB_SP_184	14733.6	0.4	3.4	0.3	0.8
TGFB_SP_185	9943.01	0.7	2.4	0.4	1
TGFB_SP_186	14947.9	0.2	4.8	0.2	0.7
TGFB_SP_187	15609.8	0.4	2.2	0.5	0.7
TGFB_SP_188	12743.1	0.2	2.2	0.4	0.4
TGFB_SP_189	12566.9	0.2	3.2	0.3	0.6
TGFB_SP_190	9690.63	0.2	3.9	0.3	0.5
TGFB_SP_191	11676.4	0.2	5.3	0.2	0.8
TGFB_SP_192	11581.1	0.4	2.4	0.4	0.8
TGFB_SP_193	9181.1	0.4	2.8	0.4	0.8
TGFB_SP_194	8223.94	0.5	2.8	0.4	0.9
TGFB_SP_195	13466.9	0.3	4	0.2	0.8
TGFB_SP_196	9081.09	0.5	3	0.3	0.9
TGFB_SP_197	14376.4	0.1	4	0.2	0.4
TGFB_SP_198	11285.9	0.3	2.9	0.3	0.6
TGFB_SP_199	12571.6	0.3	5.2	0.2	0.8
TGFB_SP_200	9123.95	0.2	4.4	0.2	0.7

## Sheet: Table S6
Cell_ID	Area (um2)	Circ.	AR	Round	Solidity			Area (um2)	Circ	AR	Round	Solidity
Control_1	32167.2	0.221	2.563	0.39	0.487		Control mean	20349.6	0.391905	3.03112	0.395395	0.75994
Control_2	29990.9	0.27	2.44	0.41	0.546		Control SD	7605.23	0.171134	1.33358	0.17119	0.163069
Control_3	20690.8	0.248	3.523	0.284	0.672		CoCl2 mean	26085.5	0.366085	4.37687	0.27343	0.838155
Control_4	12428.8	0.321	3.935	0.254	0.866		CoCl2 SD	8157.82	0.137843	1.77268	0.130215	0.108576
Control_5	12281.1	0.386	4.132	0.242	0.899		CoCl2 + SP600125 mean	25582.8	0.43659	3.69005	0.322365	0.86693
Control_6	29433.8	0.467	1.779	0.562	0.847		CoCl2 + SP600125 SD	9602.98	0.14619	1.60804	0.143595	0.0815312
Control_7	32086.2	0.595	2.595	0.385	0.878		TTEST (Control vs CoCl2)	1.87993e-12	0.0973592	2.15566e-16	1.19857e-14	3.12533e-08
Control_8	25776.6	0.343	2.711	0.369	0.664		TTEST (CoCl2 vs CoCl2 + SP60012)	0.572946	1.03388e-06	5.95111e-05	0.000400428	0.00289672
Control_9	28943.3	0.379	2.478	0.404	0.699
Control_10	22257.5	0.644	2.455	0.407	0.944		statistical significance
Control_11	30671.9	0.419	2.394	0.418	0.755		n.s.
Control_12	11914.5	0.357	3.279	0.305	0.838		p < 0.01
Control_13	14528.8	0.171	5.692	0.176	0.658		p < 0.001
Control_14	15143.1	0.361	4.485	0.223	0.9
Control_15	19286	0.161	1.68	0.595	0.364
Control_16	17062.2	0.426	1.472	0.679	0.717
Control_17	19867	0.222	1.483	0.674	0.422
Control_18	17233.6	0.471	3.014	0.332	0.892
Control_19	16514.5	0.17	4.806	0.208	0.631
Control_20	19124.1	0.354	2.527	0.396	0.631
Control_21	18747.9	0.144	4.999	0.2	0.484
Control_22	41614.9	0.165	7.714	0.13	0.72
Control_23	14781.2	0.169	5.446	0.184	0.625
Control_24	31295.7	0.18	6.707	0.149	0.656
Control_25	26438.5	0.209	2.163	0.462	0.526
Control_26	35800.6	0.436	1.49	0.671	0.655
Control_27	9962.06	0.57	2.108	0.474	0.884
Control_28	19914.6	0.497	3.267	0.306	0.894
Control_29	12462.1	0.503	1.678	0.596	0.794
Control_30	18476.5	0.207	2.87	0.348	0.567
Control_31	32405.3	0.273	3.748	0.267	0.713
Control_32	41029.2	0.401	1.799	0.556	0.756
Control_33	51800.8	0.228	2.294	0.436	0.445
Control_34	16862.2	0.309	5.144	0.194	0.863
Control_35	17981.2	0.482	3.561	0.281	0.924
Control_36	23500.4	0.494	1.593	0.628	0.788
Control_37	35352.9	0.221	1.422	0.703	0.436
Control_38	22324.2	0.706	1.966	0.509	0.958
Control_39	20181.3	0.561	1.125	0.889	0.86
Control_40	34186.2	0.338	2.993	0.334	0.668
Control_41	19595.5	0.536	2.13	0.47	0.888
Control_42	16881.2	0.35	3.423	0.292	0.815
Control_43	13071.6	0.422	3.536	0.283	0.911
Control_44	19552.7	0.12	7.902	0.127	0.642
Control_45	15405	0.431	3.386	0.295	0.829
Control_46	22486.1	0.605	2.378	0.421	0.95
Control_47	20100.3	0.573	2.66	0.376	0.918
Control_48	26333.7	0.083	8.089	0.124	0.535
Control_49	11776.4	0.191	3.942	0.254	0.668
Control_50	19281.3	0.313	3.391	0.295	0.757
Control_51	24067	0.059	5.524	0.181	0.271
Control_52	27281.4	0.223	4.799	0.208	0.678
Control_53	13714.5	0.27	3.566	0.28	0.714
Control_54	19152.7	0.185	4.665	0.214	0.666
Control_55	23962.3	0.326	3.073	0.325	0.748
Control_56	9709.68	0.401	4.147	0.241	0.916
Control_57	18638.4	0.141	3.619	0.276	0.439
Control_58	21367	0.497	2.848	0.351	0.896
Control_59	19257.4	0.322	4.364	0.229	0.862
Control_60	10257.3	0.535	1.437	0.696	0.848
Control_61	9933.49	0.439	3.567	0.28	0.922
Control_62	11133.5	0.543	2.406	0.416	0.914
Control_63	9052.52	0.436	3.752	0.267	0.92
Control_64	15786	0.258	3.262	0.307	0.664
Control_65	11914.5	0.76	1.543	0.648	0.961
Control_66	24114.7	0.248	2.908	0.344	0.603
Control_67	15919.3	0.405	4.228	0.237	0.913
Control_68	18867	0.624	2.094	0.478	0.917
Control_69	26909.9	0.747	1.604	0.624	0.942
Control_70	24852.8	0.302	4.052	0.247	0.825
Control_71	34567.2	0.229	3.42	0.292	0.53
Control_72	21852.7	0.287	3.32	0.301	0.651
Control_73	22448	0.258	1.879	0.532	0.534
Control_74	16033.6	0.196	5.083	0.197	0.693
Control_75	17962.2	0.303	3.368	0.297	0.783
Control_76	30238.6	0.171	2.082	0.48	0.385
Control_77	15419.3	0.61	1.068	0.936	0.849
Control_78	20590.8	0.527	2.708	0.369	0.93
Control_79	28367.1	0.294	2.321	0.431	0.641
Control_80	15890.7	0.507	3.049	0.328	0.925
Control_81	18214.6	0.514	1.805	0.554	0.855
Control_82	38181.6	0.24	1.725	0.58	0.454
Control_83	31824.3	0.18	5.491	0.182	0.751
Control_84	20871.8	0.376	4.313	0.232	0.883
Control_85	27186.1	0.173	1.339	0.747	0.358
Control_86	39181.6	0.495	2.317	0.432	0.818
Control_87	22990.8	0.363	1.8	0.556	0.662
Control_88	23809.9	0.313	2.559	0.391	0.671
Control_89	29662.4	0.574	1.43	0.7	0.822
Control_90	15866.9	0.473	2.79	0.358	0.919
Control_91	23033.7	0.4	3.02	0.331	0.839
Control_92	13624	0.28	4.217	0.237	0.795
Control_93	15905	0.538	3.389	0.295	0.951
Control_94	25948	0.216	5.117	0.195	0.738
Control_95	17400.3	0.421	2.819	0.355	0.807
Control_96	16695.5	0.383	2.169	0.461	0.669
Control_97	14595.5	0.787	1.874	0.534	0.958
Control_98	22028.9	0.346	1.964	0.509	0.651
Control_99	12343.1	0.609	1.808	0.553	0.912
Control_100	30210	0.139	2.358	0.424	0.335
Control_101	17566.9	0.443	2.284	0.438	0.842
Control_102	18195.5	0.358	2.995	0.334	0.703
Control_103	18076.5	0.485	2.527	0.396	0.875
Control_104	10719.2	0.441	3.096	0.323	0.801
Control_105	31310	0.213	3.701	0.27	0.536
Control_106	22709.9	0.244	4.093	0.244	0.597
Control_107	17214.6	0.432	1.648	0.607	0.722
Control_108	23705.1	0.341	3.156	0.317	0.674
Control_109	16147.9	0.196	5.238	0.191	0.581
Control_110	14476.4	0.775	2.005	0.499	0.961
Control_111	31767.2	0.209	5.013	0.199	0.576
Control_112	12781.2	0.698	2.096	0.477	0.946
Control_113	20790.8	0.6	1.358	0.736	0.849
Control_114	12928.8	0.746	1.345	0.744	0.939
Control_115	13476.4	0.632	2.562	0.39	0.959
Control_116	17124.1	0.43	3.218	0.311	0.821
Control_117	10100.2	0.403	3.257	0.307	0.849
Control_118	19900.3	0.146	3.632	0.275	0.416
Control_119	11857.3	0.262	4.06	0.246	0.736
Control_120	12371.6	0.505	2.78	0.36	0.917
Control_121	9457.29	0.6	2.369	0.422	0.906
Control_122	15309.8	0.293	4.201	0.238	0.855
Control_123	10576.4	0.427	1.418	0.705	0.701
Control_124	13909.7	0.627	2.369	0.422	0.943
Control_125	18924.1	0.286	4.041	0.247	0.786
Control_126	18781.2	0.199	3.301	0.303	0.563
Control_127	14957.4	0.452	2.936	0.341	0.884
Control_128	28562.4	0.379	1.532	0.653	0.612
Control_129	30471.9	0.367	1.263	0.792	0.599
Control_130	14781.2	0.333	2.406	0.416	0.655
Control_131	9119.19	0.473	3.052	0.328	0.892
Control_132	28357.6	0.211	3.024	0.331	0.527
Control_133	19595.5	0.131	4.402	0.227	0.536
Control_134	18286	0.3	3.869	0.258	0.786
Control_135	25133.7	0.456	2.378	0.421	0.829
Control_136	17914.6	0.339	4.214	0.237	0.901
Control_137	32605.3	0.446	1.809	0.553	0.793
Control_138	13166.9	0.575	1.049	0.953	0.762
Control_139	28424.3	0.191	2.285	0.438	0.457
Control_140	11085.9	0.45	2.377	0.421	0.823
Control_141	20690.8	0.234	3.617	0.276	0.733
Control_142	27910	0.201	2.095	0.477	0.44
Control_143	19809.8	0.16	5.082	0.197	0.692
Control_144	33657.7	0.161	1.826	0.548	0.312
Control_145	33548.1	0.571	2.047	0.489	0.902
Control_146	22671.8	0.469	3.086	0.324	0.882
Control_147	14985.9	0.509	3.06	0.327	0.934
Control_148	10190.6	0.67	1.728	0.579	0.916
Control_149	11971.6	0.271	5.931	0.169	0.826
Control_150	23571.8	0.241	2.775	0.36	0.532
Control_151	33267.2	0.662	2.013	0.497	0.926
Control_152	16376.4	0.402	4.257	0.235	0.895
Control_153	26881.4	0.441	2.523	0.396	0.863
Control_154	21643.2	0.431	1.285	0.778	0.731
Control_155	21524.1	0.299	4.368	0.229	0.836
Control_156	18671.7	0.667	1.229	0.814	0.887
Control_157	19362.2	0.574	2.325	0.43	0.939
Control_158	10933.5	0.593	1.182	0.846	0.847
Control_159	18333.6	0.389	2.913	0.343	0.828
Control_160	11285.9	0.463	3.588	0.279	0.915
Control_161	21128.9	0.133	2.295	0.436	0.362
Control_162	10152.5	0.266	5.997	0.167	0.843
Control_163	9433.48	0.813	1.766	0.566	0.963
Control_164	19828.9	0.403	2.514	0.398	0.834
Control_165	24514.7	0.322	2.51	0.398	0.774
Control_166	27962.3	0.175	6.183	0.162	0.675
Control_167	11809.7	0.17	5.524	0.181	0.67
Control_168	12471.6	0.197	2.247	0.445	0.441
Control_169	9166.81	0.525	3.311	0.302	0.935
Control_170	16562.2	0.494	2.695	0.371	0.907
Control_171	16276.4	0.672	1.633	0.613	0.946
Control_172	13666.9	0.332	3.549	0.282	0.826
Control_173	15043.1	0.346	3.137	0.319	0.77
Control_174	17343.1	0.666	2.365	0.423	0.957
Control_175	17419.3	0.623	2.756	0.363	0.958
Control_176	17976.5	0.548	2.551	0.392	0.902
Control_177	21838.4	0.674	1.831	0.546	0.919
Control_178	24838.5	0.191	4.242	0.236	0.669
Control_179	13700.2	0.397	2.868	0.349	0.843
Control_180	14252.6	0.249	4.832	0.207	0.721
Control_181	19290.8	0.455	2.601	0.385	0.878
Control_182	17386	0.244	4.834	0.207	0.746
Control_183	16343.1	0.281	4.14	0.242	0.8
Control_184	24233.7	0.568	2.369	0.422	0.909
Control_185	11147.8	0.429	3.79	0.264	0.928
Control_186	13862.1	0.882	1.469	0.681	0.972
Control_187	14747.9	0.541	1.697	0.589	0.841
Control_188	30448.1	0.278	2.877	0.348	0.574
Control_189	15900.2	0.68	1.561	0.641	0.895
Control_190	26562.3	0.454	1.911	0.523	0.812
Control_191	13309.7	0.443	2.22	0.45	0.792
Control_192	21981.3	0.52	2.734	0.366	0.92
Control_193	19100.3	0.447	1.693	0.591	0.739
Control_194	38891.1	0.294	4.348	0.23	0.684
Control_195	25800.4	0.243	3.055	0.327	0.679
Control_196	25305.2	0.198	4.769	0.21	0.699
Control_197	14847.9	0.604	2.802	0.357	0.901
Control_198	26590.9	0.301	3.602	0.278	0.806
Control_199	16224.1	0.53	1.509	0.663	0.795
Control_200	16786	0.665	1.72	0.581	0.93
CoCl2_1	28462.4	0.319	4.507	0.222	0.814
CoCl2_2	30571.9	0.48	2.972	0.337	0.929
CoCl2_3	19557.4	0.331	4.826	0.207	0.891
CoCl2_4	25000.4	0.41	4.418	0.226	0.92
CoCl2_5	16066.9	0.353	3.551	0.282	0.858
CoCl2_6	17719.3	0.495	2.519	0.397	0.848
CoCl2_7	25009.9	0.425	3.787	0.264	0.941
CoCl2_8	31591	0.662	2.006	0.498	0.929
CoCl2_9	43824.5	0.52	1.672	0.598	0.834
CoCl2_10	16576.5	0.795	1.732	0.577	0.955
CoCl2_11	33248.1	0.23	6.693	0.149	0.78
CoCl2_12	29405.2	0.394	2.43	0.411	0.767
CoCl2_13	46281.7	0.227	5.318	0.188	0.72
CoCl2_14	25014.7	0.341	3.978	0.251	0.867
CoCl2_15	16624.1	0.342	4.557	0.219	0.888
CoCl2_16	17476.5	0.311	5.722	0.175	0.851
CoCl2_17	18190.8	0.45	3.806	0.263	0.919
CoCl2_18	24814.7	0.343	2.94	0.34	0.789
CoCl2_19	15895.5	0.507	3.119	0.321	0.918
CoCl2_20	23133.7	0.682	1.644	0.608	0.927
CoCl2_21	25557.5	0.421	4.687	0.213	0.937
CoCl2_22	34362.4	0.219	5.959	0.168	0.767
CoCl2_23	33967.2	0.507	3.402	0.294	0.955
CoCl2_24	28290.9	0.417	3.358	0.298	0.908
CoCl2_25	26295.7	0.286	4.893	0.204	0.848
CoCl2_26	20505.1	0.402	3.849	0.26	0.909
CoCl2_27	18252.7	0.376	4.052	0.247	0.883
CoCl2_28	34638.6	0.242	7.633	0.131	0.888
CoCl2_29	49529.3	0.142	7.984	0.125	0.546
CoCl2_30	24076.6	0.249	5.914	0.169	0.752
CoCl2_31	38043.5	0.262	4.459	0.224	0.774
CoCl2_32	33257.7	0.287	3.538	0.283	0.747
CoCl2_33	25248	0.184	4.622	0.216	0.578
CoCl2_34	21914.6	0.298	5.776	0.173	0.891
CoCl2_35	23424.2	0.458	3.19	0.313	0.881
CoCl2_36	27395.7	0.292	4.861	0.206	0.865
CoCl2_37	19005.1	0.253	5.127	0.195	0.795
CoCl2_38	33567.2	0.4	2.945	0.34	0.811
CoCl2_39	28262.3	0.36	5.857	0.171	0.932
CoCl2_40	19200.3	0.289	5.88	0.17	0.893
CoCl2_41	27881.4	0.453	2.793	0.358	0.923
CoCl2_42	26000.4	0.35	4.176	0.239	0.851
CoCl2_43	11947.8	0.294	3.994	0.25	0.764
CoCl2_44	21890.8	0.513	3.382	0.296	0.923
CoCl2_45	38519.7	0.12	6.195	0.161	0.475
CoCl2_46	16781.2	0.234	6.768	0.148	0.832
CoCl2_47	11514.5	0.757	1.584	0.631	0.955
CoCl2_48	27257.6	0.364	4.788	0.209	0.933
CoCl2_49	38614.9	0.331	3.805	0.263	0.792
CoCl2_50	26009.9	0.556	2.346	0.426	0.909
CoCl2_51	23890.9	0.121	6.707	0.149	0.506
CoCl2_52	20276.5	0.439	4.067	0.246	0.935
CoCl2_53	20271.7	0.486	3.924	0.255	0.942
CoCl2_54	25029	0.145	5.126	0.195	0.567
CoCl2_55	25862.3	0.297	5.824	0.172	0.877
CoCl2_56	27657.6	0.305	4.593	0.218	0.889
CoCl2_57	36519.6	0.291	3.586	0.279	0.643
CoCl2_58	18128.9	0.57	2.761	0.362	0.919
CoCl2_59	42267.3	0.364	3.548	0.282	0.815
CoCl2_60	24967.1	0.331	5.34	0.187	0.899
CoCl2_61	14438.3	0.178	6.475	0.154	0.744
CoCl2_62	13014.5	0.526	2.466	0.406	0.901
CoCl2_63	18428.9	0.536	2.646	0.378	0.903
CoCl2_64	30767.1	0.212	7.929	0.126	0.68
CoCl2_65	39543.5	0.525	2.574	0.388	0.929
CoCl2_66	31648.1	0.676	2.076	0.482	0.946
CoCl2_67	28576.6	0.559	2.49	0.402	0.938
CoCl2_68	27905.2	0.568	1.49	0.671	0.851
CoCl2_69	23457.5	0.23	6.431	0.155	0.863
CoCl2_70	16281.2	0.318	5.957	0.168	0.886
CoCl2_71	19067	0.413	4.293	0.233	0.936
CoCl2_72	33348.1	0.351	3.703	0.27	0.848
CoCl2_73	37805.4	0.439	4.023	0.249	0.937
CoCl2_74	27343.3	0.641	1.704	0.587	0.929
CoCl2_75	17181.2	0.613	2.87	0.348	0.948
CoCl2_76	23143.2	0.426	4.571	0.219	0.947
CoCl2_77	42705.4	0.462	3.565	0.281	0.832
CoCl2_78	19228.9	0.105	6.636	0.151	0.435
CoCl2_79	18943.2	0.415	4.183	0.239	0.903
CoCl2_80	27009.9	0.149	7.453	0.134	0.688
CoCl2_81	21633.7	0.273	5.322	0.188	0.807
CoCl2_82	23457.5	0.339	5.506	0.182	0.928
CoCl2_83	21095.6	0.207	7.284	0.137	0.827
CoCl2_84	25481.4	0.298	5.512	0.181	0.856
CoCl2_85	40253	0.304	5.285	0.189	0.848
CoCl2_86	32900.5	0.181	7.1	0.141	0.794
CoCl2_87	17286	0.474	3.818	0.262	0.937
CoCl2_88	30052.9	0.239	6.765	0.148	0.82
CoCl2_89	19124.1	0.279	5.986	0.167	0.855
CoCl2_90	28262.3	0.314	4.747	0.211	0.844
CoCl2_91	25343.3	0.493	2.949	0.339	0.928
CoCl2_92	34357.7	0.208	6.535	0.153	0.768
CoCl2_93	21248	0.259	5.908	0.169	0.815
CoCl2_94	24857.5	0.307	6.302	0.159	0.896
CoCl2_95	22900.4	0.365	4.257	0.235	0.895
CoCl2_96	25557.5	0.339	5.012	0.2	0.883
CoCl2_97	28833.8	0.686	1.496	0.668	0.948
CoCl2_98	32795.8	0.19	8.68	0.115	0.823
CoCl2_99	41138.7	0.182	8.508	0.118	0.772
CoCl2_100	19205.1	0.353	3.788	0.264	0.844
CoCl2_101	16966.9	0.488	3.5	0.286	0.946
CoCl2_102	20790.8	0.512	2.73	0.366	0.896
CoCl2_103	23952.8	0.352	3.181	0.314	0.679
CoCl2_104	21024.1	0.288	4.744	0.211	0.789
CoCl2_105	14343.1	0.356	5.392	0.185	0.888
CoCl2_106	20228.9	0.47	2.777	0.36	0.863
CoCl2_107	18709.8	0.38	3.132	0.319	0.813
CoCl2_108	13952.6	0.249	5.248	0.191	0.771
CoCl2_109	23662.3	0.212	7.104	0.141	0.817
CoCl2_110	30095.7	0.347	2.565	0.39	0.697
CoCl2_111	18862.2	0.401	3.739	0.267	0.909
CoCl2_112	26343.3	0.337	5.082	0.197	0.907
CoCl2_113	17200.3	0.478	3.536	0.283	0.914
CoCl2_114	30705.2	0.43	3.799	0.263	0.921
CoCl2_115	26648	0.46	2.43	0.411	0.891
CoCl2_116	27267.1	0.33	5.282	0.189	0.912
CoCl2_117	24305.1	0.243	6.734	0.149	0.83
CoCl2_118	20843.2	0.433	3.998	0.25	0.887
CoCl2_119	24909.9	0.491	1.87	0.535	0.844
CoCl2_120	19333.6	0.433	2.907	0.344	0.901
CoCl2_121	28267.1	0.408	1.456	0.687	0.736
CoCl2_122	20733.7	0.547	2.263	0.442	0.93
CoCl2_123	25048	0.308	6.261	0.16	0.91
CoCl2_124	17552.7	0.141	6.811	0.147	0.629
CoCl2_125	14381.2	0.473	3.155	0.317	0.94
CoCl2_126	15900.2	0.142	7.368	0.136	0.683
CoCl2_127	34319.6	0.502	1.376	0.727	0.808
CoCl2_128	25771.8	0.399	4.357	0.23	0.936
CoCl2_129	31781.5	0.248	6.325	0.158	0.843
CoCl2_130	24052.8	0.413	2.625	0.381	0.784
CoCl2_131	25852.8	0.482	2.705	0.37	0.835
CoCl2_132	29181.4	0.655	2.03	0.493	0.933
CoCl2_133	26205.2	0.715	2.245	0.445	0.952
CoCl2_134	29014.7	0.665	2.078	0.481	0.941
CoCl2_135	42676.9	0.234	4.495	0.222	0.713
CoCl2_136	32514.8	0.251	5.227	0.191	0.834
CoCl2_137	35876.8	0.514	2.195	0.456	0.935
CoCl2_138	56415.2	0.473	2.822	0.354	0.908
CoCl2_139	23162.3	0.251	5.579	0.179	0.791
CoCl2_140	34348.2	0.268	5.559	0.18	0.851
CoCl2_141	42453	0.074	13.938	0.072	0.463
CoCl2_142	20228.9	0.338	4.584	0.218	0.84
CoCl2_143	26429	0.265	4.632	0.216	0.837
CoCl2_144	28776.6	0.307	4.818	0.208	0.857
CoCl2_145	25352.8	0.242	6.176	0.162	0.847
CoCl2_146	19433.6	0.334	5.085	0.197	0.909
CoCl2_147	14652.6	0.494	3.1	0.323	0.911
CoCl2_148	17600.3	0.51	3.583	0.279	0.937
CoCl2_149	12252.6	0.412	4.151	0.241	0.895
CoCl2_150	25205.2	0.151	6.462	0.155	0.642
CoCl2_151	27133.8	0.311	5.229	0.191	0.876
CoCl2_152	52558	0.494	2.075	0.482	0.898
CoCl2_153	33248.1	0.402	2.508	0.399	0.861
CoCl2_154	18014.6	0.243	5.437	0.184	0.799
CoCl2_155	37481.5	0.428	3.607	0.277	0.913
CoCl2_156	30410	0.238	4.545	0.22	0.726
CoCl2_157	25819.5	0.567	2.985	0.335	0.937
CoCl2_158	27933.8	0.326	5.935	0.168	0.893
CoCl2_159	25819.5	0.251	6.442	0.155	0.829
CoCl2_160	21200.3	0.445	1.748	0.572	0.812
CoCl2_161	18805.1	0.296	5.171	0.193	0.876
CoCl2_162	24038.5	0.367	2.967	0.337	0.804
CoCl2_163	26909.9	0.36	4.661	0.215	0.93
CoCl2_164	18909.8	0.467	3.539	0.283	0.918
CoCl2_165	35986.3	0.264	5.935	0.169	0.802
CoCl2_166	25371.8	0.221	5.889	0.17	0.822
CoCl2_167	21076.5	0.209	6.622	0.151	0.784
CoCl2_168	23024.2	0.345	4.949	0.202	0.883
CoCl2_169	27681.4	0.241	4.415	0.226	0.792
CoCl2_170	53805.6	0.457	1.385	0.722	0.754
CoCl2_171	18695.5	0.301	5.601	0.179	0.883
CoCl2_172	18457.4	0.476	3.192	0.313	0.905
CoCl2_173	25429	0.092	3.243	0.308	0.28
CoCl2_174	38576.8	0.332	4.795	0.209	0.883
CoCl2_175	15552.6	0.19	8.491	0.118	0.843
CoCl2_176	23171.8	0.299	4.328	0.231	0.788
CoCl2_177	25133.7	0.312	5.402	0.185	0.867
CoCl2_178	27929	0.436	3.298	0.303	0.895
CoCl2_179	21938.4	0.436	3.879	0.258	0.94
CoCl2_180	28076.6	0.178	5.014	0.199	0.669
CoCl2_181	30852.9	0.405	3.742	0.267	0.911
CoCl2_182	39834	0.432	2.705	0.37	0.82
CoCl2_183	19343.2	0.678	2.042	0.49	0.947
CoCl2_184	28295.7	0.269	5.12	0.195	0.816
CoCl2_185	19581.3	0.493	2.652	0.377	0.868
CoCl2_186	21814.6	0.187	5.522	0.181	0.592
CoCl2_187	20733.7	0.28	4.134	0.242	0.729
CoCl2_188	21424.1	0.371	4.599	0.217	0.916
CoCl2_189	32148.1	0.402	4.534	0.221	0.875
CoCl2_190	31057.6	0.193	6.788	0.147	0.746
CoCl2_191	35419.6	0.387	3.058	0.327	0.729
CoCl2_192	38533.9	0.284	3.077	0.325	0.567
CoCl2_193	14390.7	0.401	4.737	0.211	0.933
CoCl2_194	19409.8	0.39	3.681	0.272	0.937
CoCl2_195	34181.5	0.182	5.509	0.182	0.634
CoCl2_196	15624.1	0.43	3.263	0.306	0.882
CoCl2_197	27014.7	0.513	1.579	0.633	0.862
CoCl2_198	21486.1	0.476	2.947	0.339	0.917
CoCl2_199	29190.9	0.29	4.438	0.225	0.802
CoCl2_200	26809.9	0.35	4.963	0.201	0.795
CoCl2_SP1	33124.3	0.125	6.929	0.144	0.493
CoCl2_SP2	18424.1	0.379	4.388	0.228	0.882
CoCl2_SP3	18324.1	0.349	3.289	0.304	0.83
CoCl2_SP4	18838.4	0.338	4.646	0.215	0.878
CoCl2_SP5	25752.8	0.083	13.462	0.074	0.521
CoCl2_SP6	23881.3	0.338	5.157	0.194	0.874
CoCl2_SP7	18914.6	0.399	4.059	0.246	0.917
CoCl2_SP8	27290.9	0.681	2.145	0.466	0.964
CoCl2_SP9	44619.7	0.424	3.723	0.269	0.898
CoCl2_SP10	28619.5	0.428	4.067	0.246	0.94
CoCl2_SP11	35805.3	0.468	3.622	0.276	0.898
CoCl2_SP12	31033.8	0.697	1.732	0.578	0.934
CoCl2_SP13	23162.3	0.479	3.437	0.291	0.931
CoCl2_SP14	21081.3	0.414	3.139	0.319	0.843
CoCl2_SP15	18747.9	0.427	3.93	0.254	0.915
CoCl2_SP16	17457.4	0.266	3.225	0.31	0.731
CoCl2_SP17	17938.4	0.428	3.328	0.3	0.893
CoCl2_SP18	16552.6	0.309	4.341	0.23	0.76
CoCl2_SP19	16095.5	0.368	3.744	0.267	0.863
CoCl2_SP20	12852.6	0.613	1.304	0.767	0.874
CoCl2_SP21	22290.8	0.82	1.277	0.783	0.955
CoCl2_SP22	35457.7	0.673	1.951	0.512	0.925
CoCl2_SP23	38267.3	0.377	3.53	0.283	0.837
CoCl2_SP24	14271.7	0.304	5.881	0.17	0.894
CoCl2_SP25	36762.5	0.594	2.277	0.439	0.945
CoCl2_SP26	21043.2	0.303	3.596	0.278	0.822
CoCl2_SP27	34900.5	0.231	5.888	0.17	0.792
CoCl2_SP28	36048.2	0.53	1.795	0.557	0.845
CoCl2_SP29	18119.3	0.803	1.843	0.543	0.953
CoCl2_SP30	27257.6	0.811	1.33	0.752	0.959
CoCl2_SP31	24157.5	0.417	3.149	0.318	0.841
CoCl2_SP32	24114.7	0.617	2.6	0.385	0.907
CoCl2_SP33	20076.5	0.418	3.308	0.302	0.832
CoCl2_SP34	19467	0.481	3.665	0.273	0.92
CoCl2_SP35	40186.3	0.451	1.556	0.643	0.772
CoCl2_SP36	34072	0.206	6.637	0.151	0.776
CoCl2_SP37	24124.2	0.406	3.309	0.302	0.847
CoCl2_SP38	21952.7	0.419	3.044	0.329	0.835
CoCl2_SP39	23157.5	0.548	3.02	0.331	0.929
CoCl2_SP40	28052.8	0.331	3.531	0.283	0.812
CoCl2_SP41	24433.7	0.432	3.565	0.281	0.916
CoCl2_SP42	22490.8	0.34	4.62	0.216	0.882
CoCl2_SP43	18062.2	0.546	3.004	0.333	0.936
CoCl2_SP44	19471.7	0.741	2.01	0.497	0.963
CoCl2_SP45	19138.4	0.556	3.027	0.33	0.945
CoCl2_SP46	18124.1	0.521	2.558	0.391	0.891
CoCl2_SP47	31467.2	0.311	5.332	0.188	0.898
CoCl2_SP48	31919.5	0.578	3.215	0.311	0.927
CoCl2_SP49	48381.7	0.319	3.46	0.289	0.762
CoCl2_SP50	19700.3	0.841	1.798	0.556	0.973
CoCl2_SP51	32152.9	0.295	6.367	0.157	0.862
CoCl2_SP52	26709.9	0.262	2.202	0.454	0.635
CoCl2_SP53	17033.6	0.219	4.652	0.215	0.62
CoCl2_SP54	28952.8	0.57	2.886	0.347	0.935
CoCl2_SP55	24043.2	0.322	5.334	0.187	0.745
CoCl2_SP56	14428.8	0.417	2.762	0.362	0.81
CoCl2_SP57	11643	0.478	2.957	0.338	0.901
CoCl2_SP58	16857.4	0.573	2.951	0.339	0.928
CoCl2_SP59	16857.4	0.573	2.951	0.339	0.928
CoCl2_SP60	16176.4	0.368	3.25	0.308	0.862
CoCl2_SP61	16176.4	0.368	3.25	0.308	0.862
CoCl2_SP62	13462.1	0.642	2.494	0.401	0.962
CoCl2_SP63	13462.1	0.642	2.494	0.401	0.962
CoCl2_SP64	20857.5	0.519	3.439	0.291	0.926
CoCl2_SP65	42729.2	0.452	2.546	0.393	0.897
CoCl2_SP66	19652.7	0.488	3.105	0.322	0.938
CoCl2_SP67	19652.7	0.488	3.105	0.322	0.938
CoCl2_SP68	19624.1	0.545	2.708	0.369	0.885
CoCl2_SP69	23543.2	0.58	1.982	0.504	0.885
CoCl2_SP70	23162.3	0.531	3.397	0.294	0.926
CoCl2_SP71	23162.3	0.531	3.397	0.294	0.926
CoCl2_SP72	34629.1	0.254	5.424	0.184	0.826
CoCl2_SP73	27629	0.667	2.03	0.493	0.923
CoCl2_SP74	33757.7	0.404	4.835	0.207	0.878
CoCl2_SP75	19862.2	0.77	1.68	0.595	0.939
CoCl2_SP76	49977	0.542	2.62	0.382	0.935
CoCl2_SP77	14028.8	0.406	4.015	0.249	0.909
CoCl2_SP78	44248.3	0.551	1.902	0.526	0.887
CoCl2_SP79	20147.9	0.264	5.314	0.188	0.812
CoCl2_SP80	25609.9	0.393	4.081	0.245	0.801
CoCl2_SP81	30176.7	0.359	4.503	0.222	0.888
CoCl2_SP82	22267	0.412	4.407	0.227	0.938
CoCl2_SP83	16828.8	0.518	1.973	0.507	0.845
CoCl2_SP84	28786.2	0.204	5.541	0.18	0.752
CoCl2_SP85	16443.1	0.288	4.936	0.203	0.855
CoCl2_SP86	32443.4	0.383	2.238	0.447	0.715
CoCl2_SP87	23714.7	0.39	2.65	0.377	0.848
CoCl2_SP88	25048	0.455	2.327	0.43	0.837
CoCl2_SP89	29867.1	0.346	4.465	0.224	0.837
CoCl2_SP90	39819.7	0.36	2.573	0.389	0.703
CoCl2_SP91	29205.2	0.265	5.306	0.188	0.855
CoCl2_SP92	22014.6	0.26	3.423	0.292	0.703
CoCl2_SP93	27971.9	0.172	6.084	0.164	0.721
CoCl2_SP94	23833.7	0.514	3.302	0.303	0.944
CoCl2_SP95	21262.2	0.374	3.981	0.251	0.821
CoCl2_SP96	22143.2	0.323	5.282	0.189	0.873
CoCl2_SP97	25576.6	0.397	3.36	0.298	0.875
CoCl2_SP98	39681.6	0.361	2.365	0.423	0.697
CoCl2_SP99	17333.6	0.283	5.508	0.182	0.799
CoCl2_SP100	23943.2	0.514	1.458	0.686	0.851
CoCl2_SP101	20062.2	0.301	4.688	0.213	0.845
CoCl2_SP102	22852.7	0.467	3.979	0.251	0.946
CoCl2_SP103	24681.3	0.414	4.412	0.227	0.915
CoCl2_SP104	29710	0.353	3.946	0.253	0.878
CoCl2_SP105	26581.4	0.147	9.114	0.11	0.75
CoCl2_SP106	20495.6	0.376	4.133	0.242	0.916
CoCl2_SP107	21667	0.351	4.03	0.248	0.865
CoCl2_SP108	14585.9	0.498	3.617	0.276	0.936
CoCl2_SP109	19962.2	0.544	1.903	0.525	0.866
CoCl2_SP110	18481.2	0.441	4.249	0.235	0.897
CoCl2_SP111	28343.3	0.187	6.491	0.154	0.712
CoCl2_SP112	34376.7	0.314	4.224	0.237	0.847
CoCl2_SP113	20624.1	0.571	2.63	0.38	0.939
CoCl2_SP114	24500.4	0.296	4.025	0.248	0.841
CoCl2_SP115	21967	0.397	4.361	0.229	0.928
CoCl2_SP116	28033.8	0.372	3.606	0.277	0.889
CoCl2_SP117	19343.2	0.367	5.165	0.194	0.902
CoCl2_SP118	18514.6	0.474	3.164	0.316	0.876
CoCl2_SP119	11643	0.523	2.881	0.347	0.925
CoCl2_SP120	12538.3	0.402	3.439	0.291	0.87
CoCl2_SP121	22728.9	0.753	1.807	0.553	0.955
CoCl2_SP122	28590.9	0.407	3.64	0.275	0.828
CoCl2_SP123	33229.1	0.217	8.528	0.117	0.786
CoCl2_SP124	30333.8	0.358	5.084	0.197	0.885
CoCl2_SP125	23095.6	0.433	3.886	0.257	0.899
CoCl2_SP126	13571.6	0.695	2.552	0.392	0.95
CoCl2_SP127	22852.7	0.234	7.207	0.139	0.766
CoCl2_SP128	24438.5	0.47	3.551	0.282	0.944
CoCl2_SP129	18157.4	0.538	2.195	0.456	0.926
CoCl2_SP130	18847.9	0.466	1.647	0.607	0.781
CoCl2_SP131	22900.4	0.385	3.931	0.254	0.869
CoCl2_SP132	30195.7	0.363	4.17	0.24	0.836
CoCl2_SP133	29714.8	0.393	3.279	0.305	0.861
CoCl2_SP134	37681.5	0.411	3.344	0.299	0.841
CoCl2_SP135	37772	0.368	4.536	0.22	0.907
CoCl2_SP136	47672.2	0.408	2.47	0.405	0.835
CoCl2_SP137	17290.7	0.373	5.833	0.171	0.898
CoCl2_SP138	19986	0.381	4.062	0.246	0.841
CoCl2_SP139	20071.7	0.698	2.349	0.426	0.952
CoCl2_SP140	21481.3	0.717	1.868	0.535	0.934
CoCl2_SP141	28048.1	0.419	3.337	0.3	0.934
CoCl2_SP142	39200.6	0.409	3.173	0.315	0.847
CoCl2_SP143	32014.8	0.472	3.71	0.27	0.924
CoCl2_SP144	41348.3	0.579	1.379	0.725	0.886
CoCl2_SP145	37176.8	0.195	5.752	0.174	0.72
CoCl2_SP146	29300.5	0.367	5.386	0.186	0.939
CoCl2_SP147	30852.9	0.428	3.46	0.289	0.853
CoCl2_SP148	18909.8	0.351	3.945	0.253	0.877
CoCl2_SP149	30829.1	0.458	3.264	0.306	0.932
CoCl2_SP150	15062.1	0.246	4.992	0.2	0.819
CoCl2_SP151	22619.4	0.571	1.957	0.511	0.864
CoCl2_SP152	20862.2	0.393	3.421	0.292	0.849
CoCl2_SP153	25290.9	0.496	1.771	0.565	0.81
CoCl2_SP154	12005	0.478	3.873	0.258	0.918
CoCl2_SP155	31100.5	0.39	3.912	0.256	0.87
CoCl2_SP156	27848.1	0.571	2.777	0.36	0.953
CoCl2_SP157	84877.5	0.144	6.926	0.144	0.613
CoCl2_SP158	19367	0.66	2.406	0.416	0.92
CoCl2_SP159	24938.5	0.338	4.708	0.212	0.859
CoCl2_SP160	31481.4	0.612	2.739	0.365	0.955
CoCl2_SP161	33567.2	0.257	3.314	0.302	0.749
CoCl2_SP162	15657.4	0.455	3.061	0.327	0.867
CoCl2_SP163	15728.8	0.472	3.978	0.251	0.916
CoCl2_SP164	50296	0.652	1.245	0.803	0.855
CoCl2_SP165	42162.6	0.644	1.554	0.643	0.934
CoCl2_SP166	23938.5	0.708	2.154	0.464	0.959
CoCl2_SP167	20028.9	0.361	5.216	0.192	0.885
CoCl2_SP168	31248.1	0.451	3.964	0.252	0.936
CoCl2_SP169	29786.2	0.381	3.539	0.283	0.841
CoCl2_SP170	16524.1	0.454	3.817	0.262	0.904
CoCl2_SP171	19633.6	0.291	6.035	0.166	0.789
CoCl2_SP172	14800.2	0.386	3.221	0.31	0.812
CoCl2_SP173	16671.7	0.544	3.496	0.286	0.948
CoCl2_SP174	24986.1	0.502	2.26	0.442	0.83
CoCl2_SP175	49729.4	0.412	1.465	0.683	0.706
CoCl2_SP176	36672	0.428	3.757	0.266	0.939
CoCl2_SP177	19847.9	0.259	6.653	0.15	0.873
CoCl2_SP178	54391.3	0.531	2.977	0.336	0.931
CoCl2_SP179	25857.5	0.427	4.591	0.218	0.902
CoCl2_SP180	21286	0.521	2.673	0.374	0.941
CoCl2_SP181	36838.7	0.216	3.579	0.279	0.649
CoCl2_SP182	17471.7	0.214	6.18	0.162	0.702
CoCl2_SP183	28305.2	0.551	3.253	0.307	0.951
CoCl2_SP184	18024.1	0.517	3.481	0.287	0.938
CoCl2_SP185	41219.7	0.582	2.625	0.381	0.945
CoCl2_SP186	27738.5	0.48	2.883	0.347	0.905
CoCl2_SP187	32214.8	0.478	2.08	0.481	0.847
CoCl2_SP188	30391	0.247	5.976	0.167	0.879
CoCl2_SP189	32524.3	0.728	1.913	0.523	0.964
CoCl2_SP190	41105.4	0.273	4.414	0.227	0.802
CoCl2_SP191	16476.4	0.381	5.181	0.193	0.924
CoCl2_SP192	21981.3	0.694	1.206	0.829	0.929
CoCl2_SP193	16195.5	0.214	8.916	0.112	0.822
CoCl2_SP194	17838.4	0.286	5.58	0.179	0.824
CoCl2_SP195	18905.1	0.406	4.015	0.249	0.882
CoCl2_SP196	24690.9	0.409	4.55	0.22	0.948
CoCl2_SP197	15605	0.653	2.601	0.384	0.945
CoCl2_SP198	14043.1	0.353	4.458	0.224	0.871
CoCl2_SP199	21424.1	0.391	4.72	0.212	0.931
CoCl2_SP200	23962.3	0.439	3.29	0.304	0.902

## Sheet: Table S7
Time (hour)	Control mean	Control SD	TGF-β1 mean	TGF-β1 SD	TGF-β1 + SP600125 mean	TGF-β1 + SP600125 SD	SP600125 mean	SP600125 SD	TTEST (Control vs TGF-β1)	TTEST (Control vs SP600125)	TTEST (TGF-β1 vs TGF-β1 + SP600125)
0	1	0	1	0	1	0	1	0	NA	NA	NA		statistical significance
1	3.0226	0.5613	5.2077	0.1578	2.922	0.4076	2.6526	0.6471	0.0143988	0.495953	0.00540002		n.s.
2	5.6835	1.1897	12.6977	0.2243	6.561	1.3136	4.8534	1.0853	0.00432027	0.422413	0.00836782		p < 0.05
3	8.9806	2.3131	19.0925	0.3545	10.7969	2.6063	9.6877	2.2548	0.0100482	0.723852	0.023859		p < 0.01
4	9.9431	2.8324	21.6078	0.8084	13.9869	3.3367	13.0778	2.9349	0.0123455	0.253936	0.0567453
5	8.7573	2.5201	20.8205	0.8591	14.7469	3.1812	11.8785	2.3776	0.00828835	0.193694	0.0864771
6	7.6747	2.1559	19.5542	0.733	14.2941	2.7347	9.9755	1.7711	0.00554848	0.226393	0.0850121
7	6.6428	1.7453	18.6258	0.5953	13.4965	2.6276	8.3168	1.4185	0.00293892	0.266824	0.0813601
8	5.8475	1.5128	17.9854	0.4821	12.8663	2.514	7.2826	1.2804	0.00184379	0.278084	0.0733348
9	5.4915	1.393	17.5747	0.4109	12.396	2.4412	6.8444	1.1313	0.00145115	0.261654	0.0664024
10	5.3335	1.379	17.1152	0.4044	12.036	2.3151	6.6314	1.0808	0.00151651	0.268785	0.0614312
11	5.3551	1.3212	16.9452	0.3399	11.8195	2.2231	6.4426	0.9857	0.00138329	0.316934	0.0543345
12	5.6336	1.4374	16.9359	0.3793	11.6272	2.1092	6.2534	0.8855	0.00191321	0.559399	0.0440671
13	5.8538	1.491	16.9416	0.2389	11.6118	2.0603	6.1766	0.8439	0.00218315	0.760557	0.0406669
14	6.0471	1.5787	16.872	0.2849	11.5764	2.0138	6.2582	0.9341	0.00278113	0.851751	0.0391846
15	6.1897	1.5853	16.7738	0.2434	11.5314	1.9554	6.3815	0.9475	0.00298662	0.865993	0.0372043
16	6.2306	1.6397	16.5784	0.0963	11.4889	1.9479	6.5139	0.9658	0.00346689	0.809256	0.0393839
17	6.2163	1.5592	16.2345	0.0222	11.1869	1.7314	6.6135	0.9658	0.00328328	0.726602	0.0296966
18	6.1	1.5696	15.9217	0.1109	10.9546	1.6209	6.643	0.9956	0.0035582	0.639462	0.026143
19	6.0934	1.5922	15.7045	0.0921	10.6614	1.4975	6.6767	1.0212	0.00394391	0.621522	0.0203219
20	6.1322	1.5824	15.4284	0.003	10.4892	1.4352	6.6938	1.0548	0.00425565	0.635945	0.019119
21	6.1659	1.5062	15.2203	0.0665	10.3435	1.3659	6.7626	1.0163	0.00398746	0.599906	0.0173301
22	6.2984	1.5296	15.1475	0.0181	10.3032	1.3647	6.8007	1.0133	0.00444945	0.660081	0.0175831
23	6.3949	1.553	15.1849	0.1045	10.3913	1.2349	6.9734	1.0359	0.00475428	0.619926	0.0138288
24	6.3987	1.5582	15.0675	0.2075	10.1852	1.1561	7.0415	1.0427	0.00504322	0.584582	0.0111336

## Sheet: Table S8
Gene	Forward (5'-3')	Reverse (5'-3')
HPRT	TATGGCGACCCGCAGCCCT	CATCTCGAGCAAGACGTTCAG
CDH2 (N-cadherin)	GCTACTTTCCTTGCTTCTG	GAGGTAACACTTGAGGG
FN1 (Fibronectin)	CCACTTCCCCTTCCTATAC	TCCCACTGATCTCCAATG
SNAI2 (Slug)	GGAATATGTGAGCCTGG	TGACCTGTCTGCAAATG
PLAUR (uPAR)	ACAACGACACCTTCCACTTC	GGCAGATTTTCAAGCTCCAG
IL1B (IL-1β)	AGATGATAAGCCCACTCTACAG	ACATTCAGCACAGGACTCTC
IL6 (IL-6)	CCACTCACCTCTTCAGAACG	CATCTTTGGAAGGTTCAGGTTG
TGFB1 (TGF-β1)	GCCTTTCCTGCTTCTCATGG	TCCTTGCGGAAGTCAATGTAC
